# Supplementary material for: Gene Expression Signature Predictive of Neuroendocrine Transformation in Prostate Adenocarcinoma
Source: Int J Mol Sci. 2020 Feb 6;21(3):1078. doi: 10.3390/ijms21031078 (PMC7037893; doi:10.3390/ijms21031078)
Supplement: Supplementary file 1 [file ijms-21-01078-s001.zip]

Archive with 9 entries (7 files):
- ijms-690854-supplementary-final/
- ijms-690854-supplementary-final/Supplementary_material/
- ijms-690854-supplementary-final/Supplementary_material/Supplementary Figures.docx
- ijms-690854-supplementary-final/Supplementary_material/Supplementary Table 1.xlsx
- ijms-690854-supplementary-final/Supplementary_material/Supplementary Table 2.docx
- ijms-690854-supplementary-final/Supplementary_material/Supplementary Table 3.docx
- ijms-690854-supplementary-final/Supplementary_material/Supplementary Table 4.docx
- ijms-690854-supplementary-final/Supplementary_material/Supplementary Table 5.docx
- ijms-690854-supplementary-final/Supplementary_material/Supplementary Table 6.docx
