# Supplementary material for: Gene Expression Signature Predictive of Neuroendocrine Transformation in Prostate Adenocarcinoma
Source: Int J Mol Sci. 2020 Feb 6;21(3):1078. doi: 10.3390/ijms21031078 (PMC7037893; doi:10.3390/ijms21031078)
Supplement: Supplementary file 1 [file ijms-21-01078-s001.zip › ijms-690854-supplementary-final/Supplementary_material/Supplementary Table 1.xlsx]

## Sheet: Functional_anal_UP_reg_gene
Metacore_Diseases_by_biomarkers								Metacore_Pathway_maps								Metacore_Process_Networks								David_BP_All
Diseases	Total	p-value	FDR	Network Objects from Active Data	In Data			Maps	Total	p-value	FDR	Network Objects from Active Data	In Data			Networks	Total	p-value	FDR	Network Objects from Active Data	In Data			Category	Term	Count	%	PValue	Genes	List Total	Pop Hits	Pop Total	Fold Enrichment	Bonferroni	Benjamini	FDR
Short Bowel Syndrome	10	2.67664e-18	4.11133e-15	GLP-1, MPGF, GLP-2, GRPP, Proglucagon, Glicentin, Oxyntomodulin, GLP-1 (7-36) amide, GLP-1 (7-37), Glucagon	10			Protein folding and maturation_Posttranslational processing of neuroendocrine peptides	32	2.15964e-05	0.00555027	GRP(1-27), GRP(18-27), ProGRP, GRP(1-27)Gly, GRP(1-17), GRP precursor	6			Transport_Potassium transport	165	0.00513825	0.504907	K(+) channel, subfamily J, KCNE4, Kv9.3, Kv4.2 channel, NKCC1, KCNK1, Kir2.1, KCNQ1, CALP	9			GOTERM_BP_ALL	GO:0044699~single-organism process	215	70.4918	6.23298e-05	PDP1, CGA, CDX2, TUBB2B, SYT4, VTCN1, FAM110C, RORB, GRIN3A, RNF212, GLDC, PLS1, LRRC7, MUC12, WNT10A, CRISP2, ABCC11, WNK2, TC2N, MECOM, SCGB2A1, RHCG, TMPRSS11D, TACSTD2, CGN, PDGFRL, GRB14, KLRC1, ADD2, ENPP6, NEK2, HSD17B13, TFCP2L1, KCNJ2, RIMS1, DMD, NKX2-1, AMD1, KLF5, BMP3, DNMT3A, ATP11A, S100A10, KCNK1, GAS7, SERPINI2, RERG, LAMA3, DLX6, TSGA10, ZNF385B, AGR3, AGR2, FOXI1, CRYM, PLA2G4D…	239	12186	15120	1.11617	0.197306	0.197306	0.114193
Paraneoplastic Endocrine Syndromes	72	1.59592e-17	1.22566e-14	GLP-1, MPGF, CG alpha, GLP-2, GRPP, GRP(1-27), Proglucagon, GRP(18-27), Galpha(q)-specific peptide GPCRs, ProGRP, GRP(1-27)Gly, Glicentin, GRP(1-17), Chromogranin A, Oxyntomodulin, GLP-1 (7-36) amide, GRP precursor, GLP-1 (7-37), Glucagon	19			Cell adhesion_Tight junctions	36	0.000476538	0.0612352	Cingulin, TITF1, Claudin-3, Claudin-4, CDX2	5			Development_Blood vessel morphogenesis	212	0.00885802	0.504907	Galpha(i)-specific amine GPCRs, HIF-prolyl hydroxylase, c-Rel (NF-kB subunit), Galpha(q)-specific peptide GPCRs, GRB14, Tissue kallikreins, Kallikrein 1, Galpha(i)-specific peptide GPCRs, KLF5, Galpha(q)-specific nucleotide-like GPCRs	10			GOTERM_BP_ALL	GO:0048791~calcium ion-regulated exocytosis of neurotransmitter	6	1.96721	0.000204545	SYT4, C2CD4B, C2CD4A, SYT16, TC2N, RIMS1	239	35	15120	10.8452	0.513879	0.302777	0.37428
Appendiceal Neoplasms	55	4.15968e-17	2.12975e-14	GLP-1, ESR1 (nuclear), MPGF, GLP-2, GRPP, ESR1 (membrane), Proglucagon, ESR, Glicentin, Chromogranin A, Oxyntomodulin, GLP-1 (7-36) amide, ESR1 (mitochondrial), Keratin 7, GLP-1 (7-37), Glucagon, CDX2	17			Type 2 diabetes (general schema)	14	0.00194899	0.166963	GLP-1 (7-36) amide, GLP-1 (7-37), Glucagon	3			Cytoskeleton_Intermediate filaments	81	0.0215109	0.817414	Tubulin beta, NEFM, Fimbrin, Keratin 4, Keratin 7	5			GOTERM_BP_ALL	GO:0030001~metal ion transport	27	8.85246	0.000322356	STEAP4, SLC38A11, GRIN3A, KCNJ2, KCNIP4, KCNS3, CALCA, DMD, SIK1, DPP6, ATP6V0D2, JPH1, KCNQ1, SLC39A2, KCNE4, TESC, KCND2, SLC12A2, NIPA2, NIPA1, GPER1, WNK2, KCNK1, PKD2L1, GCG, CACNA1H, ATP6V0A4	239	793	15120	2.15399	0.67916	0.315411	0.589252
Peptic Ulcer	158	6.41045e-17	2.46161e-14	GLP-1, MPGF, CG alpha, TFF1, GLP-2, GRPP, GRP(1-27), Proglucagon, GRP(18-27), Galpha(q)-specific peptide GPCRs, ProGRP, GRP(1-27)Gly, Glicentin, Tissue kallikreins, iNOS, GRP(1-17), Chromogranin A, Galpha(i)-specific peptide GPCRs, S100, Oxyntomodulin, GLP-1 (7-36) amide, GRP precursor, IL8RB, GLP-1 (7-37), Glucagon	25			Lacto-series GSL Metabolism	18	0.00413995	0.212793	FUT3, B3GNT5, B3GNT3	3			Reproduction_Gonadotropin regulation	162	0.0406711	0.837305	Galpha(s)-specific class A orphan/other GPCRs, ESR1 (nuclear), CG alpha, iNOS, MKP-2, Secretogranin II, GABA-A receptor	7			GOTERM_BP_ALL	GO:0006811~ion transport	39	12.7869	0.000734245	TG, PPFIA2, STEAP4, SLC16A12, SLC38A11, GRIN3A, KCNJ2, RIMS1, KCNIP4, KCNS3, CALCA, DMD, P2RY1, NOS2, DPP6, SIK1, KCNQ1, JPH1, ATP6V0D2, SLC39A2, GABRP, KCNE4, TESC, KCND2, SLC12A2, TMC5, ABCC11, NIPA2, NIPA1, SLC3A1, GPER1, WNK2, KCNK1, PKD2L1, GCG, RHCG, CACNA1H, ATP6V0A4, ADD2	239	1413	15120	1.74613	0.924972	0.476634	1.33739
Zollinger-Ellison Syndrome	70	1.90222e-16	5.84361e-14	GLP-1, MPGF, CG alpha, GLP-2, GRPP, GRP(1-27), Proglucagon, GRP(18-27), ProGRP, GRP(1-27)Gly, Glicentin, GRP(1-17), Chromogranin A, Oxyntomodulin, GLP-1 (7-36) amide, GRP precursor, GLP-1 (7-37), Glucagon	18			Lacto-series GSL Metabolism / Human version	18	0.00413995	0.212793	FUT3, B3GNT5, B3GNT3	3			Reproduction_GnRH signaling pathway	131	0.0444946	0.837305	Galpha(s)-specific class A orphan/other GPCRs, ESR1 (nuclear), CG alpha, iNOS, MKP-2, GABA-A receptor	6			GOTERM_BP_ALL	GO:0044707~single-multicellular organism process	115	37.7049	0.00082814	ASPN, CGA, CDX2, SYT4, CRABP1, TUBB2B, VTCN1, TSPAN8, RORB, GRIN3A, KLHL1, BATF, PLS1, TFPI2, LRRC7, WNT10A, KCND2, TC2N, MECOM, GRHL1, ASCL2, TACSTD2, TMPRSS11D, LCLAT1, SLITRK5, ADD2, NEK2, TFCP2L1, KCNJ2, RIMS1, HOXA3, B3GNT5, PTK6, DMD, OVOL1, P2RY1, NKX2-1, ADRA2C, TFF1, RUNX2, NOVA1, KLF5, LPL, DNMT3A, BMP3, TESC, S100P, BHLHE22, KCNK1, GAS7, MUC4, CXCL17, LAMA3, S100B, EBF3, DLX6, CACNA1H,…	239	5710	15120	1.27414	0.946133	0.442474	1.50719
Cecal Neoplasms	61	2.97183e-16	7.60789e-14	GLP-1, ESR1 (nuclear), MPGF, GLP-2, GRPP, ESR1 (membrane), Proglucagon, ESR, Glicentin, Chromogranin A, Oxyntomodulin, GLP-1 (7-36) amide, ESR1 (mitochondrial), Keratin 7, GLP-1 (7-37), Glucagon, CDX2	17			Cell adhesion_Gap junctions	22	0.00740458	0.291189	Cingulin, Tubulin beta, Connexin 26	3			Apoptosis_Anti-Apoptosis mediated by external signals by Estrogen	70	0.048956	0.837305	ESR1 (nuclear), ESR1 (membrane), GPR30, ESR1 (mitochondrial)	4			GOTERM_BP_ALL	GO:0044763~single-organism cellular process	198	64.918	0.000946681	PDP1, CGA, CDX2, TUBB2B, SYT4, VTCN1, FAM110C, RORB, GRIN3A, RNF212, GLDC, PLS1, LRRC7, MUC12, WNT10A, ABCC11, WNK2, TC2N, MECOM, SCGB2A1, RHCG, TACSTD2, CGN, PDGFRL, KLRC1, ADD2, GRB14, ENPP6, NEK2, TFCP2L1, KCNJ2, RIMS1, DMD, NKX2-1, AMD1, KLF5, BMP3, DNMT3A, S100A10, ATP11A, KCNK1, GAS7, SERPINI2, RERG, LAMA3, DLX6, TSGA10, ZNF385B, AGR3, AGR2, CRYM, PLA2G4D, STEAP4, SLC16A12, KCNIP4, CEACAM6,…	239	11209	15120	1.11751	0.964548	0.426843	1.72116
Duodenal Diseases	217	1.51948e-14	3.1943e-12	GLP-1, MPGF, CG alpha, TFF1, CD8, GLP-2, GRPP, GRP(1-27), Proglucagon, GRP(18-27), Galpha(q)-specific peptide GPCRs, ProGRP, GRP(1-27)Gly, Glicentin, Tissue kallikreins, iNOS, GRP(1-17), Chromogranin A, Galpha(i)-specific peptide GPCRs, S100, Oxyntomodulin, GLP-1 (7-36) amide, GRP precursor, IL8RB, GLP-1 (7-37), Glucagon	26			Transcription_Role of VDR in regulation of genes involved in osteoporosis	43	0.00793122	0.291189	CG alpha, Calcitonin, RUNX2, CDX2	4			Reproduction_Spermatogenesis, motility and copulation	215	0.0617851	0.837305	GCNF, AMD1, CRISP-2, DDC, DNMT3A, Tissue kallikreins, Connexin 26, ODF2L	8			GOTERM_BP_ALL	GO:0044765~single-organism transport	72	23.6066	0.00103472	CGA, STEAP4, SYT4, MLPH, VTCN1, SLC16A12, CXCR2, GRIN3A, KCNIP4, GPC3, SLC35D3, PLS1, NOS2, DPP6, SIK1, JPH1, ATP6V0D2, KCNQ1, DDC, KCND2, CHP2, ESR1, ABCC11, WNK2, GPER1, PIGR, TC2N, SLC3A1, EDAR, PKD2L1, CHGA, RHCG, C2CD4B, OSBPL10, C2CD4A, ADD2, TG, PPFIA2, GULP1, ITLN1, SLC38A11, KCNJ2, RIMS1, CALCA, KCNS3, GNPTAB, DMD, P2RY1, BCL3, ADRA2C, PRSS12, SLC39A2, NMU, KCNE4, SCG2, GABRP, LPL, TESC,…	239	3209	15120	1.41944	0.974017	0.406356	1.8798
Cecal Diseases	76	1.6637e-14	3.1943e-12	GLP-1, ESR1 (nuclear), MPGF, GLP-2, GRPP, ESR1 (membrane), Proglucagon, ESR, Glicentin, Chromogranin A, Oxyntomodulin, GLP-1 (7-36) amide, ESR1 (mitochondrial), Keratin 7, GLP-1 (7-37), Glucagon, CDX2	17			Development_YAP/TAZ-mediated co-regulation of transcription	56	0.0196657	0.631759	ID2, KLF5, RUNX2, CDX2	4			Signal transduction_Neuropeptide signaling pathways	143	0.063038	0.837305	Calcitonin, Galpha(q)-specific peptide GPCRs, CGRP, Galpha(i)-specific peptide GPCRs, GRP precursor, Neuromedin U	6			GOTERM_BP_ALL	GO:0006812~cation transport	28	9.18033	0.00187273	STEAP4, SLC38A11, GRIN3A, KCNJ2, KCNIP4, KCNS3, CALCA, DMD, SIK1, DPP6, ATP6V0D2, JPH1, KCNQ1, SLC39A2, KCNE4, TESC, KCND2, SLC12A2, NIPA2, NIPA1, GPER1, WNK2, KCNK1, PKD2L1, GCG, RHCG, CACNA1H, ATP6V0A4	239	942	15120	1.88045	0.998652	0.562281	3.37769
Postoperative Complications	101	1.86124e-13	2.98057e-11	GLP-1, MPGF, Galpha(i)-specific amine GPCRs, GLP-2, GRPP, Proglucagon, Calcitonin, Galpha(q)-specific peptide GPCRs, CT, Glicentin, ATF/CREB, CGRP, Galpha(i)-specific peptide GPCRs, Oxyntomodulin, GLP-1 (7-36) amide, IL8RB, GLP-1 (7-37), Glucagon	18			Cytoskeleton remodeling_Keratin filaments	36	0.0284884	0.682687	Tubulin beta, Keratin 4, Keratin 7	3			Signal transduction_ESR1-membrane pathway	78	0.0676805	0.837305	ESR1 (nuclear), TFF1, ESR1 (membrane), GPR30	4			GOTERM_BP_ALL	GO:0033604~negative regulation of catecholamine secretion	4	1.31148	0.00222443	CHGA, SYT4, P2RY1, ADRA2C	239	17	15120	14.8856	0.999611	0.582074	3.99987
Anorexia Nervosa	116	1.94048e-13	2.98057e-11	GLP-1, ESR1 (nuclear), MPGF, Galpha(i)-specific amine GPCRs, GLP-2, GRPP, ESR1 (membrane), Proglucagon, ESR, Galpha(q)-specific peptide GPCRs, Glicentin, Galpha(i)-specific peptide GPCRs, S100, Oxyntomodulin, GLP-1 (7-36) amide, ESR1 (mitochondrial), GLP-1 (7-37), Glucagon, S100B	19			Cytoskeleton remodeling_ESR1 action on cytoskeleton remodeling and cell migration	15	0.0306318	0.682687	ESR1 (nuclear), ESR1 (membrane)	2			Cell adhesion_Cell junctions	149	0.0737993	0.837305	Cingulin, Tubulin beta, Connexin 26, Claudin-3, Claudin-4, CDX2	6			GOTERM_BP_ALL	GO:0045742~positive regulation of epidermal growth factor receptor signaling pathway	5	1.63934	0.00237435	PTK6, ESR1, ADRA2C, GPER1, AGR2	239	36	15120	8.78661	0.999771	0.567507	4.26393
Feeding and Eating Disorders	122	4.98233e-13	6.95715e-11	GLP-1, ESR1 (nuclear), MPGF, Galpha(i)-specific amine GPCRs, GLP-2, GRPP, ESR1 (membrane), Proglucagon, ESR, Galpha(q)-specific peptide GPCRs, Glicentin, Galpha(i)-specific peptide GPCRs, S100, Oxyntomodulin, GLP-1 (7-36) amide, ESR1 (mitochondrial), GLP-1 (7-37), Glucagon, S100B	19			Putative pathways of hormone action in neurofibromatosis type 1	18	0.0430613	0.682687	ESR1 (nuclear), ESR1 (membrane)	2			Reproduction_Progesterone signaling	194	0.0884554	0.837305	ESR1 (nuclear), CG alpha, TFF1, ESR1 (membrane), Galpha(q)-specific peptide GPCRs, GABA-A receptor, WNT	7			GOTERM_BP_ALL	GO:0035609~C-terminal protein deglutamylation	3	0.983607	0.00239132	FOLH1, FOLH1B, AGTPBP1	239	5	15120	37.9582	0.999784	0.535802	4.29378
Paraneoplastic Syndromes	127	1.04876e-12	1.34241e-10	GLP-1, MPGF, CG alpha, GLP-2, GRPP, GRP(1-27), Proglucagon, GRP(18-27), Galpha(q)-specific peptide GPCRs, ProGRP, GRP(1-27)Gly, Glicentin, GRP(1-17), Chromogranin A, Oxyntomodulin, GLP-1 (7-36) amide, GRP precursor, GLP-1 (7-37), Glucagon	19			Neolacto-series GSL Metabolism p.2	20	0.0522151	0.682687	FUT3, B3GNT5	2			Transport_Iron transport	86	0.0896016	0.837305	HIF-prolyl hydroxylase, EGLN3, STEAP4, iNOS	4			GOTERM_BP_ALL	GO:1901186~positive regulation of ERBB signaling pathway	5	1.63934	0.0026297	PTK6, ESR1, ADRA2C, GPER1, AGR2	239	37	15120	8.54913	0.999907	0.538702	4.71211
Anorexia	59	1.49209e-12	1.63989e-10	GLP-1, MPGF, Galpha(i)-specific amine GPCRs, GLP-2, GRPP, Proglucagon, Glicentin, Galpha(i)-specific peptide GPCRs, S100, Oxyntomodulin, GLP-1 (7-36) amide, GLP-1 (7-37), Glucagon, S100B	14			Neolacto-series GSL Metabolism p.2 / Human version	20	0.0522151	0.682687	FUT3, B3GNT5	2			Signal transduction_Androgen receptor nuclear signaling	123	0.0954821	0.837305	c-Rel (NF-kB subunit), DDC, Lipophilin C, PAK6, S100P	5			GOTERM_BP_ALL	GO:1903522~regulation of blood circulation	13	4.2623	0.00268595	CALCA, CHGA, KCND2, DMD, P2RY1, CACNA1H, ADRA2C, NOS2, GPER1, KCNK1, KCNJ2, KCNQ1, KCNIP4	239	297	15120	2.76911	0.999924	0.517846	4.81058
Adenocarcinoma	4428	1.49469e-12	1.63989e-10	Annexin VIII, Nek2A, GLP-1, K(+) channel, subfamily J, TMPRSS4, Galpha(s)-specific class A orphan/other GPCRs, ESR1 (nuclear), ABCC11, MPGF, GCNF, SFN, Galpha(i)-specific amine GPCRs, Dystrophin, FUT3, CG alpha, Tubulin beta, TFF1, TITF1, CD8, GLP-2, ASH2, HIF-prolyl hydroxylase, GRPP, miR-146a-5p, ESR1 (membrane), S100A10, EGLN3, GRP(1-27), Proglucagon, Mucin 4, ID2, BRK, Asporin, Calcitonin, GS…	136			Immune response_HMGB1/RAGE signaling pathway	48	0.0589232	0.682687	iNOS, Chromogranin A, Secretogranin II	3			Cell cycle_Meiosis	102	0.142115	0.980775	Nek2A, GCNF, Tubulin beta, NY-ESO-1	4			GOTERM_BP_ALL	GO:0023061~signal release	16	5.2459	0.00295827	PPFIA2, CGA, SYT4, GPER1, TC2N, RIMS1, KCNS3, GCG, P2RY1, C2CD4B, SYT16, C2CD4A, ADRA2C, NOS2, SMPD3, NMU	239	423	15120	2.39295	0.999971	0.525819	5.2859
Carcinoma, Non-Small-Cell Lung	2442	1.72556e-12	1.76698e-10	Nek2A, K(+) channel, subfamily J, ESR1 (nuclear), CRYM, Galpha(i)-specific amine GPCRs, Dystrophin, LMTK3, Cingulin, C8FW (GIG2), Tubulin beta, TITF1, CD8, HIF-prolyl hydroxylase, miR-146a-5p, ESR1 (membrane), B3GNT5, EGLN3, GRP(1-27), Claudin-23, Mucin 4, ID2, ATP6V0D, Calcitonin, GSTA1, GPNMB (Osteoactivin), TFPI-2, ESR, GRP(18-27), Galpha(q)-specific peptide GPCRs, Basonuclin, CT, DNMT3A, ProG…	91			Regulation of lipid metabolism_G-alpha(q) regulation of lipid metabolism	23	0.0670954	0.682687	GPR109A, LPL	2			Transport_Bile acids transport and its regulation	37	0.165241	0.980775	ABCC11, GSTA5	2			GOTERM_BP_ALL	GO:0051239~regulation of multicellular organismal process	59	19.3443	0.00300494	ASPN, CGA, CDX2, SYT4, VTCN1, PREX1, TSPAN8, RORB, CXCR2, KCNIP4, TSPAN12, GPC3, PAX9, PLS1, NOS2, MYB, KCNQ1, LRRC7, WNT10A, KCND2, GPR171, ESR1, HERC5, GPER1, TC2N, ASCL2, GRP, AMIGO2, CHGA, IL20RB, TACSTD2, IL20RA, SLITRK5, TG, KCNJ2, RIMS1, TRIB1, CALCA, REL, PTK6, DMD, P2RY1, BCL3, NKX2-1, ADRA2C, GPNMB, RUNX2, NMU, POLR3G, NGEF, LPL, TESC, KCNK1, LAMA3, ID2, S100B, CDON, CACNA1H, NLN	239	2604	15120	1.43339	0.999975	0.507088	5.36714
Carcinoma, Bronchogenic	2561	3.95309e-12	3.60687e-10	Nek2A, K(+) channel, subfamily J, ESR1 (nuclear), CRYM, Galpha(i)-specific amine GPCRs, Dystrophin, LMTK3, CG alpha, Cingulin, C8FW (GIG2), Tubulin beta, TITF1, CD8, HIF-prolyl hydroxylase, miR-146a-5p, ESR1 (membrane), B3GNT5, EGLN3, GRP(1-27), Claudin-23, Mucin 4, ID2, ATP6V0D, Calcitonin, GSTA1, GPNMB (Osteoactivin), TFPI-2, ESR, GRP(18-27), Galpha(q)-specific peptide GPCRs, Basonuclin, CT, DN…	93			G-protein signaling_Rac2 regulation pathway	23	0.0670954	0.682687	iNOS, PREX1	2			Neurophysiological process_Olfactory transduction	11	0.197129	0.980775	Olfactory receptor	1			GOTERM_BP_ALL	GO:1902578~single-organism localization	73	23.9344	0.00314445	CGA, STEAP4, SYT4, MLPH, VTCN1, SLC16A12, CXCR2, GRIN3A, KCNIP4, GPC3, SLC35D3, PLS1, NOS2, DPP6, SIK1, JPH1, ATP6V0D2, KCNQ1, DDC, KCND2, CHP2, ESR1, ABCC11, WNK2, EDAR, GPER1, PIGR, TC2N, SLC3A1, PKD2L1, CHGA, RHCG, C2CD4B, OSBPL10, C2CD4A, ADD2, TG, PPFIA2, GULP1, ITLN1, SLC38A11, KCNJ2, RIMS1, CALCA, KCNS3, GNPTAB, DMD, P2RY1, BCL3, ADRA2C, PRSS12, SLC39A2, NMU, KCNE4, SCG2, GABRP, LPL, TESC,…	239	3400	15120	1.35831	0.999985	0.500451	5.60958
Prediabetic State	24	4.21044e-12	3.60687e-10	GLP-1, MPGF, GLP-2, GRPP, Proglucagon, Glicentin, Oxyntomodulin, GLP-1 (7-36) amide, GLP-1 (7-37), Glucagon	10			Neolacto-series GSL Metabolism p.1	25	0.0776998	0.682687	FUT3, B3GNT5	2			Muscle contraction	158	0.201683	0.980775	K(+) channel, subfamily J, Dystrophin, Galpha(q)-specific peptide GPCRs, Galpha(i)-specific peptide GPCRs, KCNQ1	5			GOTERM_BP_ALL	GO:0032501~multicellular organismal process	123	40.3279	0.00337306	ASPN, CGA, CDX2, CRABP1, SYT4, TUBB2B, VTCN1, TSPAN8, RORB, GRIN3A, KLHL1, BATF, PLS1, TFPI2, LRRC7, WNT10A, KCND2, TC2N, MECOM, GRHL1, PKD2L1, ASCL2, TACSTD2, TMPRSS11D, LCLAT1, SLITRK5, ADD2, NEK2, TFCP2L1, KCNJ2, RIMS1, HOXA3, B3GNT5, PTK6, DMD, OVOL1, P2RY1, NKX2-1, ADRA2C, TFF1, RUNX2, NOVA1, KLF5, LPL, DNMT3A, BMP3, TESC, S100P, BHLHE22, KCNK1, GAS7, MUC4, CXCL17, LAMA3, S100B, EBF3, DLX6, …	239	6410	15120	1.21395	0.999993	0.503809	6.00559
Bronchial Neoplasms	2564	4.22681e-12	3.60687e-10	Nek2A, K(+) channel, subfamily J, ESR1 (nuclear), CRYM, Galpha(i)-specific amine GPCRs, Dystrophin, LMTK3, CG alpha, Cingulin, C8FW (GIG2), Tubulin beta, TITF1, CD8, HIF-prolyl hydroxylase, miR-146a-5p, ESR1 (membrane), B3GNT5, EGLN3, GRP(1-27), Claudin-23, Mucin 4, ID2, ATP6V0D, Calcitonin, GSTA1, GPNMB (Osteoactivin), TFPI-2, ESR, GRP(18-27), Galpha(q)-specific peptide GPCRs, Basonuclin, CT, DN…	93			Neolacto-series GSL Metabolism p.1 / Human version	25	0.0776998	0.682687	FUT3, B3GNT5	2			Proteolysis_Connective tissue degradation	119	0.20815	0.980775	TFPI-2, Tissue kallikreins, Kallikrein 1, HAT	4			GOTERM_BP_ALL	GO:0051953~negative regulation of amine transport	4	1.31148	0.0036017	CHGA, SYT4, P2RY1, ADRA2C	239	20	15120	12.6527	0.999997	0.506783	6.40008
Stomach Diseases	3638	7.53064e-12	6.08793e-10	GLP-1, K(+) channel, subfamily J, TMPRSS4, WNK2, Galpha(s)-specific class A orphan/other GPCRs, ESR1 (nuclear), MPGF, Galpha(i)-specific amine GPCRs, Dystrophin, FUT3, OR51E1, CG alpha, Tubulin beta, TFF1, TITF1, CD8, GLP-2, ASH2, HIF-prolyl hydroxylase, GRPP, COL9A3, Helios, miR-146a-5p, ESR1 (membrane), S100A10, DDC, GRP(1-27), Proglucagon, Mucin 4, BRK, Asporin, Calcitonin, GSTA1, GPNMB (Osteo…	117			Cytoskeleton remodeling_Neurofilaments	25	0.0776998	0.682687	Tubulin beta, NEFM	2			Development_Regulation of angiogenesis	207	0.224661	0.980775	c-Rel (NF-kB subunit), Galpha(q)-specific peptide GPCRs, HOXA3, Galpha(i)-specific peptide GPCRs, Secretogranin II, IL8RB	6			GOTERM_BP_ALL	GO:0009888~tissue development	42	13.7705	0.00388412	ASPN, CDX2, CLDN3, TFCP2L1, CXCR2, COL9A1, HOXA3, GPC3, PAX9, MARVELD2, DMD, PTK6, OVOL1, NKX2-1, ZNF750, KRT4, GPNMB, SIK1, RUNX2, KLF5, WNT10A, BMP3, GSTA2, SSBP3, ESR1, EDAR, GRHL1, GJB2, ASCL2, DUSP4, LAMA3, S100B, DACT2, BTG2, RHCG, ID2, DLX6, TACSTD2, CDON, BNC1, NLN, AGR2	239	1709	15120	1.55475	0.999999	0.514324	6.8852
Carcinoma	4883	1.11003e-11	8.52503e-10	Annexin VIII, Nek2A, GLP-1, FAM134B, C19orf33, K(+) channel, subfamily J, TMPRSS4, Galpha(s)-specific class A orphan/other GPCRs, ESR1 (nuclear), ABCC11, MPGF, GCNF, SFN, Galpha(i)-specific amine GPCRs, Dystrophin, FUT3, CG alpha, Tubulin beta, TFF1, TITF1, CD8, GLP-2, ASH2, HIF-prolyl hydroxylase, GRPP, miR-146a-5p, ESR1 (membrane), S100A10, EGLN3, GRP(1-27), Proglucagon, Mucin 4, ID2, BRK, Aspo…	143			Putative pathways for stimulation of fat cell differentiation by Bisphenol A	26	0.0831873	0.682687	ESR1 (nuclear), LPL	2			Cell adhesion_Synaptic contact	170	0.244915	0.980775	K(+) channel, subfamily J, RIMS1, Synaptotagmin, iNOS, GABA-A receptor	5			GOTERM_BP_ALL	GO:0017158~regulation of calcium ion-dependent exocytosis	6	1.96721	0.00519004	SYT4, C2CD4B, C2CD4A, SYT16, TC2N, RIMS1	239	71	15120	5.34622	1	0.600438	9.09767
Neoplasms, Glandular and Epithelial	7559	4.37589e-11	3.20065e-09	Annexin VIII, Nek2A, GLP-1, NR3A, FAM134B, C19orf33, K(+) channel, subfamily J, TMPRSS4, WNK2, Galpha(s)-specific class A orphan/other GPCRs, ESR1 (nuclear), ABCC11, MPGF, GCNF, SFN, Galpha(i)-specific amine GPCRs, Dystrophin, MFSD4, FUT3, CG alpha, Cingulin, TRIM58, Tubulin beta, TFF1, TITF1, CD8, GLP-2, ASH2, HIF-prolyl hydroxylase, GRPP, c-Rel (NF-kB subunit), CRISPLD1, miR-146a-5p, ESR1 (memb…	193			Cell adhesion_Endothelial cell contacts by junctional mechanisms	26	0.0831873	0.682687	Cingulin, Claudin-3	2			Blood coagulation	87	0.246186	0.980775	TFPI-2, Galpha(q)-specific nucleotide-like GPCRs, P2Y1	3			GOTERM_BP_ALL	GO:0015837~amine transport	6	1.96721	0.00519004	DDC, CHGA, RHCG, SYT4, P2RY1, ADRA2C	239	71	15120	5.34622	1	0.600438	9.09767
Carcinoma, Ductal	1666	4.99865e-11	3.48996e-09	Nek2A, K(+) channel, subfamily J, TMPRSS4, Galpha(s)-specific class A orphan/other GPCRs, ESR1 (nuclear), ABCC11, TFF1, TITF1, CD8, miR-146a-5p, ESR1 (membrane), GRP(1-27), Mucin 4, ID2, BRK, Asporin, Calcitonin, GSTA1, TFPI-2, ESR, GRP(18-27), Galpha(q)-specific peptide GPCRs, CT, GABRP, DNMT3A, ProGRP, GRP(1-27)Gly, LAMA3 (Epiligrin), HOXA3, microRNA 146a, Geminin, ATF/CREB, PP2C, B7-H4, Tricel…	68			(L)-Arginine metabolism	27	0.08879	0.682687	AMD1, iNOS	2			Signal transduction_WNT signaling	171	0.248629	0.980775	ESR1 (nuclear), TITF1, WNT10A, Glypican-3, WNT	5			GOTERM_BP_ALL	GO:0007269~neurotransmitter secretion	8	2.62295	0.00531064	PPFIA2, SYT4, C2CD4B, C2CD4A, SYT16, TC2N, GPER1, RIMS1	239	134	15120	3.77693	1	0.591008	9.29946
Colonic Diseases, Functional	41	9.04829e-11	5.79091e-09	GLP-1, MPGF, Galpha(i)-specific amine GPCRs, GLP-2, GRPP, Proglucagon, Glicentin, Oxyntomodulin, GLP-1 (7-36) amide, GLP-1 (7-37), Glucagon	11			Proteolysis_Putative SUMO-1 pathway	28	0.0945017	0.682687	UBE2E3, c-Myb	2			Proliferation_Positive regulation cell proliferation	216	0.254095	0.980775	Galpha(i)-specific amine GPCRs, ID2, Basonuclin, Galpha(i)-specific peptide GPCRs, IL8RB, TACSTD2 (TROP2)	6			GOTERM_BP_ALL	GO:0099643~signal release from synapse	8	2.62295	0.00531064	PPFIA2, SYT4, C2CD4B, C2CD4A, SYT16, TC2N, GPER1, RIMS1	239	134	15120	3.77693	1	0.591008	9.29946
Irritable Bowel Syndrome	41	9.04829e-11	5.79091e-09	GLP-1, MPGF, Galpha(i)-specific amine GPCRs, GLP-2, GRPP, Proglucagon, Glicentin, Oxyntomodulin, GLP-1 (7-36) amide, GLP-1 (7-37), Glucagon	11			Cell adhesion_Integrin inside-out signaling in neutrophils	59	0.0959671	0.682687	iNOS, PREX1, IL8RB	3			Transport_Synaptic vesicle exocytosis	132	0.263564	0.980775	RIMS1, DDC, Synaptotagmin, Liprin-alpha2	4			GOTERM_BP_ALL	GO:0010171~body morphogenesis	5	1.63934	0.00537934	SSBP3, GPC3, CRISPLD1, PAX9, CDON	239	45	15120	7.02929	1	0.578733	9.41422
Signs and Symptoms, Digestive	166	1.28587e-10	7.90039e-09	GLP-1, MPGF, Galpha(i)-specific amine GPCRs, GLP-2, GRPP, Alpha-2C-1 adrenergic receptor, Proglucagon, ESR, Galpha(q)-specific peptide GPCRs, Glicentin, UGT, Galpha(i)-specific peptide GPCRs, S100, Oxyntomodulin, GLP-1 (7-36) amide, GABA-A receptor, GLP-1 (7-37), Glucagon, S100B	19			Reproduction_Gonadotropin-releasing hormone (GnRH) signaling	60	0.0997186	0.682687	CG alpha, MKP-2, Secretogranin II	3			Signal Transduction_Cholecystokinin signaling	93	0.278316	0.980775	ESR1 (nuclear), Galpha(q)-specific peptide GPCRs, Galpha(i)-specific peptide GPCRs	3			GOTERM_BP_ALL	GO:0098655~cation transmembrane transport	21	6.88525	0.00572848	TESC, KCND2, SLC12A2, GPER1, GRIN3A, WNK2, KCNJ2, KCNK1, PKD2L1, KCNIP4, KCNS3, RHCG, DMD, CACNA1H, ATP6V0A4, DPP6, KCNQ1, ATP6V0D2, JPH1, SLC39A2, KCNE4	239	683	15120	1.94515	1	0.585518	9.99532
Neoplasms, Ductal, Lobular, and Medullary	1707	1.44469e-10	8.5348e-09	Nek2A, K(+) channel, subfamily J, TMPRSS4, Galpha(s)-specific class A orphan/other GPCRs, ESR1 (nuclear), ABCC11, TFF1, TITF1, CD8, miR-146a-5p, ESR1 (membrane), GRP(1-27), Mucin 4, ID2, BRK, Asporin, Calcitonin, GSTA1, TFPI-2, ESR, GRP(18-27), Galpha(q)-specific peptide GPCRs, CT, GABRP, DNMT3A, ProGRP, GRP(1-27)Gly, LAMA3 (Epiligrin), HOXA3, microRNA 146a, Geminin, ATF/CREB, PP2C, B7-H4, Tricel…	68			Colorectal cancer (general schema)	29	0.100317	0.682687	IL8RB, WNT	2			Neurophysiological process_Transmission of nerve impulse	181	0.286506	0.980775	Galpha(i)-specific amine GPCRs, Alpha-2C-1 adrenergic receptor, Kv4.2 channel, Galpha(i)-specific peptide GPCRs, GABA-A receptor	5			GOTERM_BP_ALL	GO:0042481~regulation of odontogenesis	4	1.31148	0.00610556	ASPN, WNT10A, PAX9, RUNX2	239	24	15120	10.5439	1	0.593332	10.619
Colonic Diseases	4232	3.38994e-10	1.9285e-08	Nek2A, GLP-1, C19orf33, K(+) channel, subfamily J, TMPRSS4, WNK2, Galpha(s)-specific class A orphan/other GPCRs, ESR1 (nuclear), MPGF, Galpha(i)-specific amine GPCRs, LMTK3, CG alpha, Tubulin beta, TFF1, TITF1, CD8, GLP-2, HIF-prolyl hydroxylase, GRPP, NEFM, ARPP- 21, miR-146a-5p, Twistnb, ESR1 (membrane), EGLN3, Myosin I, DDC, GPR109A, GRP(1-27), Proglucagon, Mucin 4, ID2, BRK, Calcitonin, GSTA1…	125			Cell cycle_Role of Nek in cell cycle regulation	29	0.100317	0.682687	Nek2A, Tubulin beta	2			Cardiac development_Wnt_beta-catenin, Notch, VEGF, IP3 and integrin signaling	140	0.298978	0.980775	ID2, Kv4.2 channel, CGRP, WNT	4			GOTERM_BP_ALL	GO:0006813~potassium ion transport	10	3.27869	0.006318	KCNS3, KCND2, SLC12A2, KCNK1, KCNJ2, DPP6, KCNQ1, PKD2L1, KCNIP4, KCNE4	239	211	15120	2.99827	1	0.59095	10.9685
Endocrine Gland Neoplasms	4619	3.56151e-10	1.95374e-08	Annexin VIII, Nek2A, GLP-1, WIT1, K(+) channel, subfamily J, TMPRSS4, WNK2, Galpha(s)-specific class A orphan/other GPCRs, ESR1 (nuclear), ABCC11, MPGF, Galpha(i)-specific amine GPCRs, Dystrophin, OR51E1, CG alpha, Tubulin beta, TFF1, TITF1, CD8, GLP-2, HIF-prolyl hydroxylase, GRPP, MARLIN1, c-Rel (NF-kB subunit), miR-146a-5p, ESR1 (membrane), EGLN3, Myosin I, CRISP-2, Ephexin, GRP(1-27), Progluc…	133			Retinol metabolism / Rodent version	30	0.106229	0.682687	UGT2B7, CRABP1	2			Cell adhesion_Leucocyte chemotaxis	189	0.317563	0.980775	Tubulin beta, Galpha(q)-specific peptide GPCRs, Cytohesin3, Galpha(i)-specific peptide GPCRs, IL8RB	5			GOTERM_BP_ALL	GO:0035608~protein deglutamylation	3	0.983607	0.00648986	FOLH1, FOLH1B, AGTPBP1	239	8	15120	23.7238	1	0.586457	11.2504
Myocardial Infarction	474	4.41374e-10	2.33776e-08	GLP-1, K(+) channel, subfamily J, ESR1 (nuclear), MPGF, Galpha(i)-specific amine GPCRs, Tubulin beta, GLP-2, GRPP, Alpha-2C-1 adrenergic receptor, miR-146a-5p, ESR1 (membrane), Proglucagon, Calcitonin, ESR, Galpha(q)-specific peptide GPCRs, CT, microRNA 146a, Glicentin, CGRP, Chromogranin A, Galpha(i)-specific peptide GPCRs, S100, LPL, Galpha(q)-specific nucleotide-like GPCRs, Oxyntomodulin, P2Y1…	31			Oxidative stress_Role of IL-8 signaling pathway in respiratory burst	30	0.106229	0.682687	PREX1, IL8RB	2			Signal transduction_Androgen receptor signaling cross-talk	62	0.347297	0.980775	PAK6, WNT	2			GOTERM_BP_ALL	GO:0007623~circadian rhythm	9	2.95082	0.00658025	DDC, KCND2, CLDN4, ID2, HS3ST2, NKX2-1, RORB, NOS2, SIK1	239	175	15120	3.25356	1	0.577756	11.3983
Gastrointestinal Neoplasms	9625	5.31516e-10	2.72136e-08	Nek2A, GLP-1, NR3A, K(+) channel, subfamily J, TMPRSS4, WNK2, Btbd16, Galpha(s)-specific class A orphan/other GPCRs, ESR1 (nuclear), ABCC11, MPGF, GAS7, Galpha(i)-specific amine GPCRs, Dystrophin, LMTK3, FUT3, OR51E1, CG alpha, C8FW (GIG2), TRIM58, Tubulin beta, TFF1, TITF1, CD8, GLP-2, UGT2B7, ASH2, HIF-prolyl hydroxylase, GRPP, MARLIN1, FAM167A, NEFM, COL9A3, Helios, ARPP- 21, miR-146a-5p, Twis…	226			Development_Gastrin in differentiation of the gastric mucosa	31	0.112234	0.682687	TFF1, Chromogranin A	2			Response to hypoxia and oxidative stress	108	0.359779	0.980775	HIF-prolyl hydroxylase, GSTA1, GSTA5	3			GOTERM_BP_ALL	GO:0099531~presynaptic process involved in chemical synaptic transmission	8	2.62295	0.00671642	PPFIA2, SYT4, C2CD4B, C2CD4A, SYT16, TC2N, GPER1, RIMS1	239	140	15120	3.61506	1	0.572004	11.6206
Gastrointestinal Diseases	9855	2.01136e-09	9.96594e-08	Nek2A, GLP-1, NR3A, C19orf33, K(+) channel, subfamily J, TMPRSS4, WNK2, Btbd16, Galpha(s)-specific class A orphan/other GPCRs, ESR1 (nuclear), ABCC11, MPGF, GAS7, Galpha(i)-specific amine GPCRs, Dystrophin, LMTK3, FUT3, OR51E1, CG alpha, C8FW (GIG2), TRIM58, Tubulin beta, TFF1, TITF1, CD8, GLP-2, UGT2B7, ASH2, HIF-prolyl hydroxylase, GRPP, MARLIN1, FAM167A, NEFM, COL9A3, Helios, ARPP- 21, miR-146…	228			Cell cycle_Role of APC in cell cycle regulation	32	0.118325	0.682687	Nek2A, Geminin	2			Development_Ossification and bone remodeling	154	0.362073	0.980775	Calcitonin, BMP3, RUNX2, WNT	4			GOTERM_BP_ALL	GO:0015672~monovalent inorganic cation transport	16	5.2459	0.00722825	TESC, KCND2, SLC12A2, SLC38A11, WNK2, KCNK1, KCNJ2, PKD2L1, KCNIP4, KCNS3, DMD, ATP6V0A4, DPP6, KCNQ1, ATP6V0D2, KCNE4	239	467	15120	2.16749	1	0.586065	12.4517
Self-Injurious Behavior	156	2.63774e-09	1.22775e-07	ESR1 (nuclear), Galpha(i)-specific amine GPCRs, CG alpha, ESR1 (membrane), S100A10, DDC, ESR, Galpha(q)-specific peptide GPCRs, Synaptotagmin IV, DNMT3A, Synaptotagmin, FOLH1 (GCP2), ATF/CREB, Galpha(i)-specific peptide GPCRs, S100, ESR1 (mitochondrial), GABA-A receptor	17			Nicotine metabolism in liver	7	0.123038	0.682687	UGT2B7	1			Development_Cartilage development	66	0.375937	0.980775	BMP3, RUNX2	2			GOTERM_BP_ALL	GO:0030878~thyroid gland development	4	1.31148	0.00766424	TG, CGA, HOXA3, NKX2-1	239	26	15120	9.73286	1	0.595164	13.1538
Suicide	156	2.63774e-09	1.22775e-07	ESR1 (nuclear), Galpha(i)-specific amine GPCRs, CG alpha, ESR1 (membrane), S100A10, DDC, ESR, Galpha(q)-specific peptide GPCRs, Synaptotagmin IV, DNMT3A, Synaptotagmin, FOLH1 (GCP2), ATF/CREB, Galpha(i)-specific peptide GPCRs, S100, ESR1 (mitochondrial), GABA-A receptor	17			Arginine metabolism/ Rodent version	33	0.124497	0.682687	AMD1, iNOS	2			Cardiac development_FGF_ErbB signaling	123	0.439977	0.980775	ESR1 (nuclear), ID2, Kv4.2 channel	3			GOTERM_BP_ALL	GO:0006937~regulation of muscle contraction	8	2.62295	0.00779623	CALCA, CHGA, DMD, ADRA2C, GPER1, KCNJ2, KCNQ1, NMU	239	144	15120	3.51464	1	0.58944	13.3653
Pancreatic Neoplasms	2541	2.85113e-09	1.28804e-07	Annexin VIII, GLP-1, K(+) channel, subfamily J, TMPRSS4, Galpha(s)-specific class A orphan/other GPCRs, ESR1 (nuclear), ABCC11, MPGF, Dystrophin, CG alpha, Tubulin beta, TFF1, TITF1, GLP-2, HIF-prolyl hydroxylase, GRPP, miR-146a-5p, ESR1 (membrane), EGLN3, Myosin I, Proglucagon, Mucin 4, ID2, Calcitonin, GSTA1, Nebulin, Olfactory receptor, TFPI-2, ESR, Galpha(q)-specific peptide GPCRs, Thyroglobu…	85			Retinol metabolism	34	0.130746	0.682687	UGT2B7, CRABP1	2			Transport_Calcium transport	173	0.447293	0.980775	RIMS1, CACNA1H, PDP1, PKD2L1	4			GOTERM_BP_ALL	GO:0042312~regulation of vasodilation	5	1.63934	0.00782308	CALCA, CHGA, P2RY1, NOS2, GPER1	239	50	15120	6.32636	1	0.579115	13.4083
Rectal Diseases	8290	3.3277e-09	1.46038e-07	Nek2A, GLP-1, NR3A, K(+) channel, subfamily J, TMPRSS4, WNK2, Btbd16, Galpha(s)-specific class A orphan/other GPCRs, ESR1 (nuclear), ABCC11, MPGF, GAS7, Galpha(i)-specific amine GPCRs, Dystrophin, LMTK3, FUT3, CG alpha, C8FW (GIG2), TRIM58, Tubulin beta, TFF1, TITF1, CD8, GLP-2, UGT2B7, HIF-prolyl hydroxylase, GRPP, MARLIN1, FAM167A, ARPP- 21, miR-146a-5p, Twistnb, ESR1 (membrane), EGLN3, KIAA146…	200			Development_Membrane-bound ESR1: interaction with growth factors signaling	34	0.130746	0.682687	ESR1 (nuclear), ESR1 (membrane)	2			Proliferation_Negative regulation of cell proliferation	178	0.469232	0.980775	TFF1, GPNMB (Osteoactivin), BTG2, Galpha(i)-specific peptide GPCRs	4			GOTERM_BP_ALL	GO:0099504~synaptic vesicle cycle	7	2.29508	0.00785707	DDC, SYT4, C2CD4B, C2CD4A, SYT16, TC2N, RIMS1	239	110	15120	4.02587	1	0.56951	13.4626
Pathologic Processes	2655	4.73849e-09	1.9715e-07	GLP-1, NR3A, K(+) channel, subfamily J, Galpha(s)-specific class A orphan/other GPCRs, ESR1 (nuclear), ABCC11, MPGF, Galpha(i)-specific amine GPCRs, Dystrophin, KCNE4, FUT3, CG alpha, Tubulin beta, TFF1, TITF1, CD8, GLP-2, HIF-prolyl hydroxylase, GRPP, Alpha-2C-1 adrenergic receptor, miR-146a-5p, ESR1 (membrane), S100A10, DDC, Proglucagon, PLA2G4D, Calcitonin, GPNMB (Osteoactivin), TMBIM4, TFPI-2…	87			Glutathione metabolism	35	0.137066	0.682687	GSTA1, GSTA5	2			Development_Neurogenesis_Synaptogenesis	180	0.477923	0.980775	RIMS1, Synaptotagmin, Liprin-alpha2, WNT	4			GOTERM_BP_ALL	GO:0016079~synaptic vesicle exocytosis	6	1.96721	0.00855506	SYT4, C2CD4B, C2CD4A, SYT16, TC2N, RIMS1	239	80	15120	4.74477	1	0.589766	14.5718
Colorectal Neoplasms	8545	4.74906e-09	1.9715e-07	Nek2A, GLP-1, NR3A, K(+) channel, subfamily J, TMPRSS4, WNK2, Btbd16, Galpha(s)-specific class A orphan/other GPCRs, ESR1 (nuclear), ABCC11, MPGF, GAS7, Galpha(i)-specific amine GPCRs, Dystrophin, LMTK3, FUT3, CG alpha, C8FW (GIG2), TRIM58, Tubulin beta, TFF1, TITF1, CD8, GLP-2, UGT2B7, HIF-prolyl hydroxylase, GRPP, MARLIN1, FAM167A, NEFM, ARPP- 21, miR-146a-5p, Twistnb, ESR1 (membrane), EGLN3, K…	204			Aldosterone biosynthesis and metabolism	8	0.139345	0.682687	UGT2B7	1			Cytoskeleton_Regulation of cytoskeleton rearrangement	181	0.482249	0.980775	Galpha(i)-specific amine GPCRs, Tubulin beta, Nebulin, PREX1	4			GOTERM_BP_ALL	GO:0038127~ERBB signaling pathway	8	2.62295	0.00868651	CDH13, PTK6, ESR1, ADRA2C, PIGR, GPER1, AGR2, PAG1	239	147	15120	3.44292	1	0.584772	14.7792
Intestinal Neoplasms	8555	5.33237e-09	2.1554e-07	Nek2A, GLP-1, NR3A, K(+) channel, subfamily J, TMPRSS4, WNK2, Btbd16, Galpha(s)-specific class A orphan/other GPCRs, ESR1 (nuclear), ABCC11, MPGF, GAS7, Galpha(i)-specific amine GPCRs, Dystrophin, LMTK3, FUT3, CG alpha, C8FW (GIG2), TRIM58, Tubulin beta, TFF1, TITF1, CD8, GLP-2, UGT2B7, HIF-prolyl hydroxylase, GRPP, MARLIN1, FAM167A, NEFM, ARPP- 21, miR-146a-5p, Twistnb, ESR1 (membrane), EGLN3, K…	204			Immune response_IL-6 signaling pathway via JAK/STAT	70	0.140245	0.682687	Mucin 4, iNOS, RUNX2	3			Reproduction_Male sex differentiation	232	0.486338	0.980775	GCNF, AMD1, DDC, Olfactory receptor, Connexin 26	5			GOTERM_BP_ALL	GO:0042058~regulation of epidermal growth factor receptor signaling pathway	6	1.96721	0.0104475	CDH13, PTK6, ESR1, ADRA2C, GPER1, AGR2	239	84	15120	4.51883	1	0.642513	17.5119
Physiological Processes	233	6.8853e-09	2.57947e-07	GLP-1, ESR1 (nuclear), MPGF, Galpha(i)-specific amine GPCRs, GLP-2, GRPP, ESR1 (membrane), Proglucagon, ESR, Galpha(q)-specific peptide GPCRs, GRB14, Glicentin, S100, LPL, Oxyntomodulin, GLP-1 (7-36) amide, ESR1 (mitochondrial), GLP-1 (7-37), Glucagon, S100B	20			Glutathione metabolism / Human version	36	0.143453	0.682687	GSTA1, GSTA5	2			Transcription_Nuclear receptors transcriptional regulation	183	0.490859	0.980775	ESR1 (nuclear), GCNF, ESR, ROR-beta	4			GOTERM_BP_ALL	GO:0007173~epidermal growth factor receptor signaling pathway	7	2.29508	0.011338	PTK6, ESR1, ADRA2C, PIGR, GPER1, AGR2, PAG1	239	119	15120	3.72139	1	0.662656	18.8621
Growth	233	6.8853e-09	2.57947e-07	GLP-1, ESR1 (nuclear), MPGF, Galpha(i)-specific amine GPCRs, GLP-2, GRPP, ESR1 (membrane), Proglucagon, ESR, Galpha(q)-specific peptide GPCRs, GRB14, Glicentin, S100, LPL, Oxyntomodulin, GLP-1 (7-36) amide, ESR1 (mitochondrial), GLP-1 (7-37), Glucagon, S100B	20			Membrane-bound ESR1: interaction with G-proteins signaling	36	0.143453	0.682687	ESR1 (membrane), GPR30	2			Chemotaxis	134	0.496368	0.980775	Galpha(q)-specific peptide GPCRs, Galpha(i)-specific peptide GPCRs, IL8RB	3			GOTERM_BP_ALL	GO:0016266~O-glycan processing	5	1.63934	0.011599	B3GNT5, MUC20, B3GNT3, MUC12, MUC4	239	56	15120	5.64854	1	0.661272	19.2539
Growth and Development	233	6.8853e-09	2.57947e-07	GLP-1, ESR1 (nuclear), MPGF, Galpha(i)-specific amine GPCRs, GLP-2, GRPP, ESR1 (membrane), Proglucagon, ESR, Galpha(q)-specific peptide GPCRs, GRB14, Glicentin, S100, LPL, Oxyntomodulin, GLP-1 (7-36) amide, ESR1 (mitochondrial), GLP-1 (7-37), Glucagon, S100B	20			Glutathione metabolism / Rodent version	36	0.143453	0.682687	GSTA1, GSTA5	2			Inflammation_Neutrophil activation	186	0.503666	0.980775	iNOS, Galpha(i)-specific peptide GPCRs, PREX1, IL8RB	4			GOTERM_BP_ALL	GO:0034220~ion transmembrane transport	25	8.19672	0.0116225	TESC, KCND2, SLC12A2, SLC16A12, ABCC11, SLC3A1, GPER1, GRIN3A, WNK2, KCNJ2, KCNK1, PKD2L1, KCNIP4, KCNS3, RHCG, DMD, CACNA1H, ATP6V0A4, DPP6, KCNQ1, ATP6V0D2, JPH1, SLC39A2, GABRP, KCNE4	239	929	15120	1.70246	1	0.652485	19.289
Digestive System Neoplasms	10629	7.64167e-09	2.76162e-07	Annexin VIII, Nek2A, GLP-1, NR3A, K(+) channel, subfamily J, TMPRSS4, WNK2, Btbd16, Galpha(s)-specific class A orphan/other GPCRs, ESR1 (nuclear), ABCC11, MPGF, GAS7, Galpha(i)-specific amine GPCRs, Dystrophin, LMTK3, FUT3, OR51E1, CG alpha, C8FW (GIG2), TRIM58, Tubulin beta, TFF1, TITF1, CD8, GLP-2, UGT2B7, ASH2, HIF-prolyl hydroxylase, GRPP, MARLIN1, FAM167A, NEFM, COL9A3, Helios, ARPP- 21, miR…	239			Development_Ligand-independent activation of ESR1 and ESR2	38	0.156408	0.682687	ESR1 (nuclear), TFF1	2			Neurophysiological process_GABAergic neurotransmission	86	0.509837	0.980775	RIMS1, GABA-A receptor	2			GOTERM_BP_ALL	GO:0006575~cellular modified amino acid metabolic process	8	2.62295	0.0118058	TG, GSTA2, CGA, FOLH1, GSTA5, EGLN3, CRYM, PLA2G4D	239	156	15120	3.24429	1	0.648966	19.5629
Neoplastic Processes	691	7.73109e-09	2.76162e-07	Galpha(s)-specific class A orphan/other GPCRs, ESR1 (nuclear), FUT3, TFF1, TITF1, ESR1 (membrane), S100A10, DDC, Calcitonin, GPNMB (Osteoactivin), TMBIM4, TFPI-2, ESR, Galpha(q)-specific peptide GPCRs, CT, Tissue kallikreins, iNOS, CGRP, NET1, Chromogranin A, Galpha(i)-specific peptide GPCRs, S100, c-Myb, Galpha(i)-specific class A orphan/other GPCRs, H-cadherin, GPR30, RUNX2, ESR1 (mitochondrial…	36			Modulation of tumor response to cytotoxic T cells by hypoxia in tumors	40	0.169578	0.682687	CD8, HIF-prolyl hydroxylase	2			Immune response_Th17-derived cytokines	86	0.509837	0.980775	IL20RA, iNOS	2			GOTERM_BP_ALL	GO:0006836~neurotransmitter transport	9	2.95082	0.0118266	PPFIA2, DDC, SYT4, C2CD4B, C2CD4A, SYT16, TC2N, GPER1, RIMS1	239	194	15120	2.93491	1	0.640538	19.5939
Intestinal Diseases	8892	9.83417e-09	3.43302e-07	Nek2A, GLP-1, NR3A, C19orf33, K(+) channel, subfamily J, TMPRSS4, WNK2, Btbd16, Galpha(s)-specific class A orphan/other GPCRs, ESR1 (nuclear), ABCC11, MPGF, GAS7, Galpha(i)-specific amine GPCRs, Dystrophin, LMTK3, FUT3, CG alpha, C8FW (GIG2), TRIM58, Tubulin beta, TFF1, TITF1, CD8, GLP-2, UGT2B7, HIF-prolyl hydroxylase, GRPP, MARLIN1, FAM167A, NEFM, ARPP- 21, miR-146a-5p, Twistnb, ESR1 (membrane)…	209			Impaired NO signaling in CF airways	10	0.171064	0.682687	iNOS	1			Transport_Manganese transport	86	0.509837	0.980775	SFN, PKD2L1	2			GOTERM_BP_ALL	GO:0003008~system process	39	12.7869	0.011884	CGA, PTCHD1, AGTPBP1, CXCR2, RORB, GRIN3A, KCNJ2, RIMS1, KCNIP4, CALCA, MARVELD2, DMD, P2RY1, PLS1, NKX2-1, ADRA2C, TFF1, NOS2, KCNQ1, NMU, JAKMIP1, KCND2, OR51E1, PIGR, GPER1, KCNK1, PKD2L1, GJB2, MUC4, FAM134B, CHGA, S100B, BTG2, ID2, NEB, TACSTD2, CACNA1H, ATP6V0A4, CRYM	239	1664	15120	1.48274	1	0.633468	19.6796
Body Weight Changes	177	1.80185e-08	6.15032e-07	GLP-1, MPGF, Galpha(i)-specific amine GPCRs, GLP-2, GRPP, Proglucagon, Galpha(q)-specific peptide GPCRs, GRB14, Glicentin, S100, LPL, Oxyntomodulin, GLP-1 (7-36) amide, GLP-1 (7-37), Glucagon, Neuromedin U, S100B	17			Breast cancer (general schema)	41	0.176233	0.682687	ESR1 (nuclear), ESR1 (membrane)	2			Development_Neurogenesis in general	188	0.512127	0.980775	Galpha(i)-specific amine GPCRs, WNT10A, DLX6, WNT	4			GOTERM_BP_ALL	GO:1901184~regulation of ERBB signaling pathway	6	1.96721	0.0120421	CDH13, PTK6, ESR1, ADRA2C, GPER1, AGR2	239	87	15120	4.36301	1	0.629702	19.9148
Colonic Neoplasms	1326	2.00692e-08	6.7011e-07	ESR1 (nuclear), TFF1, TITF1, CD8, HIF-prolyl hydroxylase, NEFM, miR-146a-5p, ESR1 (membrane), EGLN3, GRP(1-27), Mucin 4, Calcitonin, GSTA1, GPNMB (Osteoactivin), ESR, GRP(18-27), Galpha(q)-specific peptide GPCRs, CT, ProGRP, GRP(1-27)Gly, LAMA3 (Epiligrin), HOXA3, CACNA1 T-type, microRNA 146a, Kallikrein 11, Tissue kallikreins, iNOS, CGRP, UGT, GRP(1-17), Chromogranin A, Galpha(i)-specific peptid…	53			Neurophysiological process_Olfactory transduction	11	0.186487	0.682687	Olfactory receptor	1			Development_Hedgehog signaling	244	0.531443	0.980775	ID2, Basonuclin, CDON, CDK11, DLX6	5			GOTERM_BP_ALL	GO:0001505~regulation of neurotransmitter levels	9	2.95082	0.0122126	PPFIA2, SYT4, AGTPBP1, C2CD4B, C2CD4A, SYT16, TC2N, GPER1, RIMS1	239	195	15120	2.91986	1	0.626449	20.1678
Pathological Conditions, Signs and Symptoms	4172	2.06453e-08	6.7011e-07	GLP-1, NR3A, K(+) channel, subfamily J, Galpha(s)-specific class A orphan/other GPCRs, ESR1 (nuclear), ABCC11, MPGF, CRYM, Galpha(i)-specific amine GPCRs, Dystrophin, KCNE4, FUT3, CG alpha, Tubulin beta, TFF1, TITF1, CD8, GLP-2, ASH2, HIF-prolyl hydroxylase, GRPP, COL9A3, PIGA, Alpha-2C-1 adrenergic receptor, miR-146a-5p, ESR1 (membrane), S100A10, EGLN3, Myosin I, DDC, Proglucagon, Mucin 4, ATP6V…	118			Regulation of CFTR activity (normal and CF)	43	0.189662	0.682687	S100A10, PP2C	2			Signal Transduction_BMP and GDF signaling	91	0.540336	0.980775	BMP3, RUNX2	2			GOTERM_BP_ALL	GO:0008015~blood circulation	16	5.2459	0.0125653	KCND2, CXCR2, GPER1, KCNK1, KCNJ2, KCNIP4, CALCA, CHGA, ID2, DMD, P2RY1, CACNA1H, NKX2-1, ADRA2C, NOS2, KCNQ1	239	498	15120	2.03257	1	0.628721	20.6887
Carcinoma, Ductal, Breast	1366	2.09409e-08	6.7011e-07	Nek2A, K(+) channel, subfamily J, Galpha(s)-specific class A orphan/other GPCRs, ESR1 (nuclear), TFF1, TITF1, CD8, ESR1 (membrane), GRP(1-27), ID2, BRK, Asporin, Calcitonin, GSTA1, ESR, GRP(18-27), Galpha(q)-specific peptide GPCRs, CT, GABRP, DNMT3A, ProGRP, GRP(1-27)Gly, LAMA3 (Epiligrin), HOXA3, Geminin, ATF/CREB, PP2C, B7-H4, Tissue kallikreins, ORP-family, iNOS, CGRP, GRP(1-17), Galpha(i)-spe…	54			Transcription_Androgen Receptor nuclear signaling	43	0.189662	0.682687	PAK6, WNT	2			Inflammation_Kallikrein-kinin system	143	0.540364	0.980775	Tissue kallikreins, Kallikrein 1, iNOS	3			GOTERM_BP_ALL	GO:0042127~regulation of cell proliferation	36	11.8033	0.0128347	CGA, CDX2, VTCN1, EGLN3, CXCR2, TRIB1, HOXA3, GPC3, PTK6, OVOL1, CEACAM6, TFF1, NOS2, KRT4, GPNMB, RUNX2, SCG2, KLF5, TESC, SSBP3, CLMN, CHP2, ESR1, WNK2, GPER1, ASCL2, RERG, CDH13, S100B, BTG2, ID2, IL20RB, DLX6, TACSTD2, CDON, BNC1	239	1511	15120	1.50727	1	0.628488	21.0843
Behavioral Symptoms	184	3.21307e-08	1.0072e-06	ESR1 (nuclear), Galpha(i)-specific amine GPCRs, CG alpha, ESR1 (membrane), S100A10, DDC, ESR, Galpha(q)-specific peptide GPCRs, Synaptotagmin IV, DNMT3A, Synaptotagmin, FOLH1 (GCP2), ATF/CREB, Galpha(i)-specific peptide GPCRs, S100, ESR1 (mitochondrial), GABA-A receptor	17			Development_Hedgehog signaling	45	0.203227	0.682687	CDON, CDK11	2			Inflammation_IL-2 signaling	96	0.569515	0.980775	ESR1 (nuclear), ESR	2			GOTERM_BP_ALL	GO:0044700~single organism signaling	106	34.7541	0.013001	ASPN, CGA, CRABP1, SYT4, FAM110C, TSPAN8, RORB, GRIN3A, BATF, PAG1, NET1, WNT10A, KCND2, CHP2, TC2N, WNK2, MECOM, PKD2L1, SCGB2A1, TACSTD2, CGN, PDGFRL, C2CD4B, C2CD4A, SLITRK5, GRB14, KLRC1, KCNJ2, RIMS1, KCNS3, PTK6, DMD, P2RY1, NKX2-1, ADRA2C, RUNX2, NOVA1, GABRP, BMP3, KCNK1, RERG, S100B, ZNF385B, SYT16, AGR2, CLDN4, CLDN3, CD8B, PREX1, NR6A1, CXCR2, KCNIP4, PAK6, TSPAN12, GPC3, ACOT11, CEACA…	239	5585	15120	1.20071	1	0.625343	21.3277
Pancreatic Diseases	2906	3.65639e-08	1.12324e-06	Annexin VIII, GLP-1, K(+) channel, subfamily J, TMPRSS4, Galpha(s)-specific class A orphan/other GPCRs, ESR1 (nuclear), ABCC11, MPGF, Galpha(i)-specific amine GPCRs, Dystrophin, FUT3, CG alpha, Tubulin beta, TFF1, TITF1, GLP-2, HIF-prolyl hydroxylase, GRPP, miR-146a-5p, ESR1 (membrane), EGLN3, Myosin I, DDC, Proglucagon, Mucin 4, ID2, Calcitonin, GSTA1, Nebulin, Olfactory receptor, TFPI-2, ESR, G…	90			Androstenedione and testosterone biosynthesis and metabolism p.2	13	0.216485	0.682687	UGT2B15	1			Apoptosis_Apoptotic nucleus	155	0.595498	0.980775	c-Rel (NF-kB subunit), DAPK2, c-Myb	3			GOTERM_BP_ALL	GO:0003013~circulatory system process	16	5.2459	0.0134076	KCND2, CXCR2, GPER1, KCNK1, KCNJ2, KCNIP4, CALCA, CHGA, ID2, DMD, P2RY1, CACNA1H, NKX2-1, ADRA2C, NOS2, KCNQ1	239	502	15120	2.01637	1	0.629002	21.9196
Weight Loss	145	4.65818e-08	1.40293e-06	GLP-1, MPGF, Galpha(i)-specific amine GPCRs, GLP-2, GRPP, Proglucagon, Galpha(q)-specific peptide GPCRs, GRB14, Glicentin, LPL, Oxyntomodulin, GLP-1 (7-36) amide, GLP-1 (7-37), Glucagon, Neuromedin U	15																			GOTERM_BP_ALL	GO:0015693~magnesium ion transport	3	0.983607	0.0146765	NIPA2, NIPA1, KCNJ2	239	12	15120	15.8159	1	0.654905	23.7401
Neoplasm Metastasis	645	5.20845e-08	1.5385e-06	Galpha(s)-specific class A orphan/other GPCRs, ESR1 (nuclear), FUT3, TFF1, TITF1, ESR1 (membrane), S100A10, Calcitonin, GPNMB (Osteoactivin), TMBIM4, TFPI-2, ESR, Galpha(q)-specific peptide GPCRs, CT, Tissue kallikreins, CGRP, NET1, Chromogranin A, Galpha(i)-specific peptide GPCRs, S100, Galpha(i)-specific class A orphan/other GPCRs, H-cadherin, GPR30, RUNX2, ESR1 (mitochondrial), Keratin 7, IL8R…	33																			GOTERM_BP_ALL	GO:0098660~inorganic ion transmembrane transport	20	6.55738	0.0150688	TESC, KCND2, SLC12A2, GPER1, GRIN3A, WNK2, KCNJ2, KCNK1, PKD2L1, KCNIP4, KCNS3, DMD, CACNA1H, ATP6V0A4, KCNQ1, ATP6V0D2, JPH1, SLC39A2, GABRP, KCNE4	239	702	15120	1.80238	1	0.657246	24.2948
Behavior	194	7.00951e-08	2.03144e-06	ESR1 (nuclear), Galpha(i)-specific amine GPCRs, CG alpha, ESR1 (membrane), S100A10, DDC, ESR, Galpha(q)-specific peptide GPCRs, Synaptotagmin IV, DNMT3A, Synaptotagmin, FOLH1 (GCP2), ATF/CREB, Galpha(i)-specific peptide GPCRs, S100, ESR1 (mitochondrial), GABA-A receptor	17																			GOTERM_BP_ALL	GO:0043269~regulation of ion transport	17	5.57377	0.0151877	TESC, KCND2, GPER1, WNK2, KCNJ2, KCNIP4, KCNS3, GCG, CALCA, DMD, P2RY1, CACNA1H, DPP6, SIK1, KCNQ1, JPH1, KCNE4	239	557	15120	1.93085	1	0.652883	24.4621
Carcinoma, Renal Cell	1281	1.12237e-07	3.19252e-06	ESR1 (nuclear), Tubulin beta, TITF1, CD8, HIF-prolyl hydroxylase, miR-146a-5p, ESR1 (membrane), S100A10, EGLN3, Mucin 4, GSTA1, ESR, Galpha(q)-specific peptide GPCRs, Thyroglobulin, Basonuclin, Synaptotagmin, FOLH1 (GCP2), microRNA 146a, Geminin, B7-H4, Tissue kallikreins, Kallikrein 1, iNOS, Chromogranin A, Galpha(i)-specific peptide GPCRs, WNT10A, S100, CD8 beta, Secretagogin, Galpha(q)-specifi…	50																			GOTERM_BP_ALL	GO:0010959~regulation of metal ion transport	12	3.93443	0.0153829	CALCA, GCG, TESC, DMD, WNK2, GPER1, KCNJ2, SIK1, DPP6, JPH1, KCNQ1, KCNIP4	239	329	15120	2.30749	1	0.650477	24.7362
Digestive System Diseases	11010	1.25066e-07	3.49275e-06	Annexin VIII, Nek2A, GLP-1, NR3A, C19orf33, K(+) channel, subfamily J, TMPRSS4, WNK2, Btbd16, Galpha(s)-specific class A orphan/other GPCRs, ESR1 (nuclear), ABCC11, MPGF, GAS7, Galpha(i)-specific amine GPCRs, Dystrophin, LMTK3, FUT3, OR51E1, CG alpha, C8FW (GIG2), TRIM58, Tubulin beta, TFF1, TITF1, CD8, GLP-2, UGT2B7, ASH2, HIF-prolyl hydroxylase, GRPP, MARLIN1, FAM167A, NEFM, COL9A3, Helios, ARP…	241																			GOTERM_BP_ALL	GO:0035914~skeletal muscle cell differentiation	5	1.63934	0.0155114	KLF5, BTG2, S100B, CDON, NLN	239	61	15120	5.18554	1	0.646558	24.916
Thyroid Neoplasms	810	1.40513e-07	3.85408e-06	Nek2A, WIT1, K(+) channel, subfamily J, ESR1 (nuclear), CG alpha, TITF1, miR-146a-5p, ESR1 (membrane), Ephexin, GRP(1-27), Mucin 4, Calcitonin, ESR, GRP(18-27), Galpha(q)-specific peptide GPCRs, Thyroglobulin, CT, ProGRP, GRP(1-27)Gly, microRNA 146a, ATF/CREB, Keratin 4, iNOS, CGRP, GRP(1-17), Galpha(i)-specific peptide GPCRs, S100, Galpha(q)-specific nucleotide-like GPCRs, Glypican-3, Claudin-3,…	37																			GOTERM_BP_ALL	GO:0023052~signaling	106	34.7541	0.0168879	ASPN, CGA, CRABP1, SYT4, FAM110C, TSPAN8, RORB, GRIN3A, BATF, PAG1, NET1, WNT10A, KCND2, CHP2, TC2N, WNK2, MECOM, PKD2L1, SCGB2A1, TACSTD2, CGN, PDGFRL, C2CD4B, C2CD4A, SLITRK5, GRB14, KLRC1, KCNJ2, RIMS1, KCNS3, PTK6, DMD, P2RY1, NKX2-1, ADRA2C, RUNX2, NOVA1, GABRP, BMP3, KCNK1, RERG, S100B, ZNF385B, SYT16, AGR2, CLDN4, CLDN3, CD8B, PREX1, NR6A1, CXCR2, KCNIP4, PAK6, TSPAN12, GPC3, ACOT11, CEACA…	239	5633	15120	1.19047	1	0.671143	26.8171
Neoplasms by Histologic Type	10438	1.67447e-07	4.46447e-06	Annexin VIII, Nek2A, GLP-1, NR3A, FAM134B, WIT1, C19orf33, K(+) channel, subfamily J, TMPRSS4, WNK2, Btbd16, Galpha(s)-specific class A orphan/other GPCRs, ESR1 (nuclear), ABCC11, MPGF, GCNF, SFN, Galpha(i)-specific amine GPCRs, Dystrophin, MFSD4, FUT3, CG alpha, Cingulin, TRIM58, Tubulin beta, TFF1, TITF1, CD8, GLP-2, ASH2, HIF-prolyl hydroxylase, GRPP, c-Rel (NF-kB subunit), CRISPLD1, Helios, P…	231																			GOTERM_BP_ALL	GO:0045651~positive regulation of macrophage differentiation	3	0.983607	0.0171667	CALCA, ID2, TRIB1	239	13	15120	14.5993	1	0.670474	27.1968
Cystic Fibrosis	612	1.6858e-07	4.46447e-06	GLP-1, K(+) channel, subfamily J, ESR1 (nuclear), MPGF, Galpha(i)-specific amine GPCRs, FUT3, GLP-2, GRPP, miR-146a-5p, ESR1 (membrane), Proglucagon, Mucin 4, GSTA1, ESR, Galpha(q)-specific peptide GPCRs, microRNA 146a, Glicentin, ATF/CREB, iNOS, UGT, Galpha(i)-specific peptide GPCRs, S100, Galpha(q)-specific nucleotide-like GPCRs, Oxyntomodulin, GLP-1 (7-36) amide, ESR1 (mitochondrial), miR-146a…	31																			GOTERM_BP_ALL	GO:2000651~positive regulation of sodium ion transmembrane transporter activity	3	0.983607	0.0171667	TESC, DMD, WNK2	239	13	15120	14.5993	1	0.670474	27.1968
Migraine Disorders	120	2.15307e-07	5.60528e-06	ESR1 (nuclear), Galpha(i)-specific amine GPCRs, ESR1 (membrane), Calcitonin, ESR, Galpha(q)-specific peptide GPCRs, CT, iNOS, CGRP, Galpha(i)-specific peptide GPCRs, Galpha(q)-specific nucleotide-like GPCRs, ESR1 (mitochondrial), GABA-A receptor	13																			GOTERM_BP_ALL	GO:0098662~inorganic cation transmembrane transport	18	5.90164	0.0177486	TESC, KCND2, GPER1, GRIN3A, WNK2, KCNK1, KCNJ2, PKD2L1, KCNIP4, KCNS3, DMD, CACNA1H, ATP6V0A4, KCNQ1, ATP6V0D2, JPH1, SLC39A2, KCNE4	239	615	15120	1.85162	1	0.67618	27.9828
Carcinoma, Small Cell	142	2.39368e-07	6.12781e-06	Galpha(s)-specific class A orphan/other GPCRs, Tubulin beta, GRP(1-27), GRP(18-27), Galpha(q)-specific peptide GPCRs, ProGRP, GRP(1-27)Gly, Tissue kallikreins, Nova1, GRP(1-17), Chromogranin A, Galpha(i)-specific peptide GPCRs, S100, GRP precursor	14																			GOTERM_BP_ALL	GO:0034765~regulation of ion transmembrane transport	13	4.2623	0.0186732	KCNS3, TESC, KCND2, DMD, CACNA1H, WNK2, GPER1, KCNJ2, DPP6, JPH1, KCNQ1, KCNIP4, KCNE4	239	384	15120	2.14174	1	0.688402	29.2154
Puberty, Precocious	38	2.75519e-07	6.93766e-06	ESR1 (nuclear), Galpha(i)-specific amine GPCRs, ESR1 (membrane), ESR, Galpha(q)-specific peptide GPCRs, Galpha(i)-specific peptide GPCRs, ESR1 (mitochondrial), GABA-A receptor	8																			GOTERM_BP_ALL	GO:0010817~regulation of hormone levels	15	4.91803	0.0187753	TG, CGA, CRABP1, ESR1, GPER1, KCNS3, GCG, P2RY1, CACNA1H, ADRA2C, NOS2, CRYM, SMPD3, NMU, UGT2B7	239	476	15120	1.9936	1	0.684078	29.3502
Hyperglycemia	169	3.52584e-07	8.73498e-06	GLP-1, K(+) channel, subfamily J, MPGF, Galpha(i)-specific amine GPCRs, GLP-2, GRPP, Proglucagon, Galpha(q)-specific peptide GPCRs, Glicentin, Galpha(i)-specific peptide GPCRs, LPL, Oxyntomodulin, GLP-1 (7-36) amide, GLP-1 (7-37), Glucagon	15																			GOTERM_BP_ALL	GO:1904062~regulation of cation transmembrane transport	9	2.95082	0.0187872	TESC, DMD, WNK2, GPER1, KCNJ2, DPP6, JPH1, KCNQ1, KCNIP4	239	211	15120	2.69845	1	0.678082	29.366
Suicide, Attempted	28	4.43473e-07	1.08123e-05	ESR1 (nuclear), CG alpha, ESR1 (membrane), S100A10, ESR, S100, ESR1 (mitochondrial)	7																			GOTERM_BP_ALL	GO:0048513~animal organ development	63	20.6557	0.0190901	ASPN, CGA, CDX2, CLDN4, SYT4, AGTPBP1, PREX1, RORB, CXCR2, KLHL1, BATF, TSPAN12, GPC3, PAX9, MYB, SIK1, JPH1, KCNQ1, WNT10A, SSBP3, GPR171, ESR1, GPER1, EDAR, MECOM, ASCL2, DACT2, BTG2, TACSTD2, SLITRK5, ADD2, TG, PTCHD1, TFCP2L1, TRIB1, CALCA, COL9A1, COL9A3, HOXA3, B3GNT5, DMD, OVOL1, BCL3, NKX2-1, GPNMB, RUNX2, NOVA1, KLF5, BMP3, TESC, GMNN, GJB2, S100B, ID2, NEB, DLX6, CDON, CACNA1H, NLN, PER…	239	3077	15120	1.29529	1	0.67784	29.7645
Neoplasms, Germ Cell and Embryonal	6898	5.93366e-07	1.42408e-05	Annexin VIII, NR3A, K(+) channel, subfamily J, TMPRSS4, WNK2, Galpha(s)-specific class A orphan/other GPCRs, ESR1 (nuclear), ABCC11, GCNF, Galpha(i)-specific amine GPCRs, Dystrophin, MFSD4, CG alpha, Cingulin, TRIM58, Tubulin beta, TITF1, CD8, ASH2, HIF-prolyl hydroxylase, c-Rel (NF-kB subunit), CRISPLD1, Helios, ARPP- 21, miR-146a-5p, ESR1 (membrane), S100A10, EGLN3, KIAA1467, Myosin I, TMEM46, …	166																			GOTERM_BP_ALL	GO:0099003~vesicle mediated transport in synapse	6	1.96721	0.0192856	SYT4, C2CD4B, C2CD4A, SYT16, TC2N, RIMS1	239	98	15120	3.87328	1	0.675563	30.0208
Glucose Intolerance	91	6.15511e-07	1.4545e-05	GLP-1, K(+) channel, subfamily J, MPGF, GLP-2, GRPP, Proglucagon, Glicentin, Oxyntomodulin, GLP-1 (7-36) amide, GLP-1 (7-37), Glucagon	11																			GOTERM_BP_ALL	GO:1904064~positive regulation of cation transmembrane transport	6	1.96721	0.0192856	TESC, DMD, WNK2, GPER1, KCNJ2, KCNQ1	239	98	15120	3.87328	1	0.675563	30.0208
Headache	19	6.61754e-07	1.54008e-05	Galpha(i)-specific amine GPCRs, Calcitonin, Galpha(q)-specific peptide GPCRs, CT, iNOS, CGRP	6																			GOTERM_BP_ALL	GO:0018410~C-terminal protein amino acid modification	3	0.983607	0.0198224	FOLH1, FOLH1B, AGTPBP1	239	14	15120	13.5565	1	0.679746	30.7195
Headache Disorders, Primary	133	7.13981e-07	1.63683e-05	ESR1 (nuclear), Galpha(i)-specific amine GPCRs, ESR1 (membrane), Calcitonin, ESR, Galpha(q)-specific peptide GPCRs, CT, iNOS, CGRP, Galpha(i)-specific peptide GPCRs, Galpha(q)-specific nucleotide-like GPCRs, ESR1 (mitochondrial), GABA-A receptor	13																			GOTERM_BP_ALL	GO:1903524~positive regulation of blood circulation	6	1.96721	0.0200595	CALCA, CHGA, ADRA2C, NOS2, GPER1, KCNQ1	239	99	15120	3.83416	1	0.678291	31.026
Headache Disorders	134	7.78239e-07	1.7579e-05	ESR1 (nuclear), Galpha(i)-specific amine GPCRs, ESR1 (membrane), Calcitonin, ESR, Galpha(q)-specific peptide GPCRs, CT, iNOS, CGRP, Galpha(i)-specific peptide GPCRs, Galpha(q)-specific nucleotide-like GPCRs, ESR1 (mitochondrial), GABA-A receptor	13																			GOTERM_BP_ALL	GO:0007167~enzyme linked receptor protein signaling pathway	24	7.86885	0.0207906	ASPN, NGEF, BMP3, NCEH1, CD8B, MUC20, ESR1, GPER1, PIGR, RASL11B, CDH13, GPC3, SHISA2, DACT2, CGN, PTK6, PDGFRL, NKX2-1, ADRA2C, ATP6V0A4, AGR2, RUNX2, ATP6V0D2, PAG1	239	928	15120	1.63613	1	0.685732	31.9633
Neoplasms, Nerve Tissue	6938	8.97672e-07	1.9983e-05	Annexin VIII, NR3A, K(+) channel, subfamily J, TMPRSS4, WNK2, Galpha(s)-specific class A orphan/other GPCRs, ESR1 (nuclear), ABCC11, Galpha(i)-specific amine GPCRs, Dystrophin, MFSD4, CG alpha, Cingulin, TRIM58, Tubulin beta, TITF1, CD8, HIF-prolyl hydroxylase, c-Rel (NF-kB subunit), CRISPLD1, Helios, ARPP- 21, miR-146a-5p, ESR1 (membrane), S100A10, EGLN3, KIAA1467, Myosin I, TMEM46, CRISP-2, KIA…	166																			GOTERM_BP_ALL	GO:0071805~potassium ion transmembrane transport	8	2.62295	0.0209795	KCNS3, KCND2, KCNK1, KCNJ2, KCNQ1, PKD2L1, KCNIP4, KCNE4	239	175	15120	2.89205	1	0.683416	32.2035
Endocrine System Diseases	5678	9.32917e-07	2.04709e-05	Annexin VIII, Nek2A, GLP-1, WIT1, K(+) channel, subfamily J, TMPRSS4, WNK2, Galpha(s)-specific class A orphan/other GPCRs, ESR1 (nuclear), ABCC11, MPGF, Galpha(i)-specific amine GPCRs, Dystrophin, OR51E1, CG alpha, Tubulin beta, TFF1, TITF1, CD8, GLP-2, RIMS1, HIF-prolyl hydroxylase, GRPP, MARLIN1, c-Rel (NF-kB subunit), miR-146a-5p, ESR1 (membrane), EGLN3, Myosin I, CRISP-2, Ephexin, GRP(1-27), …	142																			GOTERM_BP_ALL	GO:0071804~cellular potassium ion transport	8	2.62295	0.0209795	KCNS3, KCND2, KCNK1, KCNJ2, KCNQ1, PKD2L1, KCNIP4, KCNE4	239	175	15120	2.89205	1	0.683416	32.2035
Osteoarthritis	316	1.00949e-06	2.18392e-05	ESR1 (nuclear), COL9A1, COL9A3, miR-146a-5p, ESR1 (membrane), GRP(1-27), Asporin, ESR, GRP(18-27), Galpha(q)-specific peptide GPCRs, ProGRP, GRP(1-27)Gly, microRNA 146a, iNOS, GRP(1-17), Galpha(i)-specific peptide GPCRs, S100, ESR1 (mitochondrial), GRP precursor, miR-146a-3p	20																			GOTERM_BP_ALL	GO:0048518~positive regulation of biological process	95	31.1475	0.02168	CDK19, CGA, CDX2, SYT4, VTCN1, FAM110C, PREX1, NR6A1, CXCR2, RORB, BATF, GPC3, PAX9, SLC35D3, PLS1, CEACAM6, NOS2, DPP6, TWISTNB, SIK1, MYB, KCNQ1, LRRC7, PAG1, PIGA, NET1, WNT10A, SSBP3, CHP2, ESR1, WNK2, EDAR, GPER1, MECOM, DAPK2, GRHL1, AMIGO2, CHGA, BTG2, IL20RB, IL20RA, TACSTD2, SLITRK5, GRB14, NEK2, ITLN1, HSD17B13, TFCP2L1, TRIM14, EGLN3, CYTH3, KCNJ2, RIMS1, TRIB1, CALCA, HOXA3, REL, DMD,…	239	5006	15120	1.20057	1	0.689936	33.0872
Small Cell Lung Carcinoma	533	1.08968e-06	2.32466e-05	ESR1 (nuclear), CG alpha, TITF1, ESR1 (membrane), GRP(1-27), Mucin 4, ID2, Calcitonin, ESR, GRP(18-27), Galpha(q)-specific peptide GPCRs, CT, ProGRP, GRP(1-27)Gly, LAMA3 (Epiligrin), FOLH1 (GCP2), PP2C, Tissue kallikreins, ORP-family, CGRP, GRP(1-17), Chromogranin A, Galpha(i)-specific peptide GPCRs, S100, ESR1 (mitochondrial), GRP precursor, Keratin 7	27																			GOTERM_BP_ALL	GO:0043270~positive regulation of ion transport	9	2.95082	0.0218265	GCG, TESC, DMD, P2RY1, WNK2, GPER1, KCNJ2, DPP6, KCNQ1	239	217	15120	2.62384	1	0.686946	33.2706
Carcinoma, Pancreatic Ductal	636	1.19323e-06	2.51068e-05	TMPRSS4, ESR1 (nuclear), ABCC11, TFF1, miR-146a-5p, ESR1 (membrane), Mucin 4, ID2, TFPI-2, ESR, Galpha(q)-specific peptide GPCRs, DNMT3A, microRNA 146a, Tricellulin, Tissue kallikreins, Chromogranin A, Galpha(i)-specific peptide GPCRs, S100, Claudin-4, PSCA, RUNX2, ESR1 (mitochondrial), miR-146a-3p, Keratin 7, CEACAM6, WNT, CDX2, Neuromedin U, TACSTD2 (TROP2), S100P	30																			GOTERM_BP_ALL	GO:0030154~cell differentiation	70	22.9508	0.0224701	STEAP4, CDX2, TUBB2B, SYT4, AGTPBP1, CLDN3, PREX1, RORB, GRIN3A, KLHL1, BATF, GPC3, SIK1, MYB, LRRC7, NET1, WNT10A, SSBP3, CLMN, GPR171, ESR1, EDAR, GPER1, MECOM, ASCL2, GRP, RHCG, BTG2, DACT2, TACSTD2, SLITRK5, TFCP2L1, RIMS1, TRIB1, CALCA, COL9A1, MARVELD2, PTK6, DMD, P2RY1, BCL3, NKX2-1, ZNF750, ADRA2C, TFF1, KRT4, GPNMB, RUNX2, NEFM, KLF5, GSTA2, LPL, BMP3, DNMT3A, NGEF, TESC, BHLHE22, S100A1…	239	3513	15120	1.26059	1	0.692238	34.0708
Stomach Neoplasms	3568	1.3014e-06	2.70128e-05	K(+) channel, subfamily J, TMPRSS4, WNK2, Galpha(s)-specific class A orphan/other GPCRs, ESR1 (nuclear), Galpha(i)-specific amine GPCRs, Dystrophin, OR51E1, CG alpha, Tubulin beta, TFF1, TITF1, CD8, ASH2, HIF-prolyl hydroxylase, COL9A3, Helios, miR-146a-5p, ESR1 (membrane), S100A10, DDC, Mucin 4, BRK, Asporin, Calcitonin, GSTA1, GPNMB (Osteoactivin), Nebulin, Olfactory receptor, TFPI-2, ESR, Galp…	99																			GOTERM_BP_ALL	GO:0008016~regulation of heart contraction	9	2.95082	0.0228911	CALCA, CHGA, KCND2, DMD, CACNA1H, KCNK1, KCNJ2, KCNQ1, KCNIP4	239	219	15120	2.59987	1	0.693754	34.5894
Neuroectodermal Tumors	6835	1.61459e-06	3.30668e-05	Annexin VIII, NR3A, K(+) channel, subfamily J, TMPRSS4, WNK2, Galpha(s)-specific class A orphan/other GPCRs, ESR1 (nuclear), ABCC11, Galpha(i)-specific amine GPCRs, Dystrophin, MFSD4, CG alpha, Cingulin, TRIM58, Tubulin beta, TITF1, CD8, HIF-prolyl hydroxylase, c-Rel (NF-kB subunit), CRISPLD1, Helios, ARPP- 21, miR-146a-5p, ESR1 (membrane), S100A10, EGLN3, KIAA1467, Myosin I, TMEM46, CRISP-2, KIA…	163																			GOTERM_BP_ALL	GO:0034762~regulation of transmembrane transport	13	4.2623	0.0233626	KCNS3, TESC, KCND2, DMD, CACNA1H, WNK2, GPER1, KCNJ2, DPP6, JPH1, KCNQ1, KCNIP4, KCNE4	239	396	15120	2.07684	1	0.696014	35.1656
Leg Ulcer	48	1.82216e-06	3.64289e-05	ESR1 (nuclear), ESR1 (membrane), Calcitonin, ESR, CT, CGRP, Galpha(i)-specific peptide GPCRs, ESR1 (mitochondrial)	8																			GOTERM_BP_ALL	GO:0006810~transport	84	27.541	0.0249669	CGA, STEAP4, CDX2, SYT4, CRABP1, MLPH, VTCN1, SLC16A12, CXCR2, GRIN3A, KCNIP4, GPC3, SLC35D3, PLS1, NOS2, DPP6, SIK1, JPH1, ATP6V0D2, KCNQ1, JAKMIP1, DDC, SYNRG, KCND2, CHP2, ESR1, ABCC11, WNK2, EDAR, SLC3A1, GPER1, PIGR, TC2N, PKD2L1, CHGA, RHCG, C2CD4B, OSBPL10, C2CD4A, ADD2, TG, PPFIA2, GULP1, ITLN1, SLC38A11, CYTH3, KCNJ2, RIMS1, SAMD9L, CALCA, KCNS3, GNPTAB, DMD, P2RY1, BCL3, ADRA2C, PRSS12,…	239	4366	15120	1.21716	1	0.715109	37.0903
Myocardial Ischemia	938	1.82619e-06	3.64289e-05	GLP-1, K(+) channel, subfamily J, ESR1 (nuclear), MPGF, Galpha(i)-specific amine GPCRs, Tubulin beta, GLP-2, GRPP, Alpha-2C-1 adrenergic receptor, miR-146a-5p, ESR1 (membrane), Proglucagon, Calcitonin, ESR, Galpha(q)-specific peptide GPCRs, CT, FOLH1 (GCP2), microRNA 146a, Glicentin, iNOS, CGRP, UGT, Chromogranin A, Galpha(i)-specific peptide GPCRs, S100, LPL, c-Myb, Galpha(q)-specific nucleotide…	38																			GOTERM_BP_ALL	GO:0055085~transmembrane transport	30	9.83607	0.0256321	SLC16A12, SLC38A11, GRIN3A, KCNJ2, KCNIP4, KCNS3, DMD, DPP6, KCNQ1, ATP6V0D2, JPH1, SLC39A2, GABRP, KCNE4, TESC, KCND2, SLC12A2, ABCC11, NIPA2, NIPA1, SLC3A1, GPER1, WNK2, KCNK1, PKD2L1, GJB2, RHCG, CACNA1H, ATP6V0A4, ADD2	239	1264	15120	1.50151	1	0.719625	37.8724
Birth Weight	102	1.94853e-06	3.8371e-05	GLP-1, MPGF, Galpha(i)-specific amine GPCRs, GLP-2, GRPP, Proglucagon, Glicentin, Oxyntomodulin, GLP-1 (7-36) amide, GLP-1 (7-37), Glucagon	11																			GOTERM_BP_ALL	GO:0006906~vesicle fusion	6	1.96721	0.026048	SYT4, C2CD4B, C2CD4A, SYT16, TC2N, SAMD9L	239	106	15120	3.58096	1	0.720521	38.3566
Metaplasia	83	2.06773e-06	4.02029e-05	ESR1 (nuclear), ESR1 (membrane), ESR, Galpha(q)-specific peptide GPCRs, Galpha(i)-specific peptide GPCRs, KLF5, Claudin-3, ESR1 (mitochondrial), Keratin 7, CDX2	10																			GOTERM_BP_ALL	GO:0017156~calcium ion regulated exocytosis	6	1.96721	0.026048	SYT4, C2CD4B, C2CD4A, SYT16, TC2N, RIMS1	239	106	15120	3.58096	1	0.720521	38.3566
Infant, Newborn, Diseases	762	2.2338e-06	4.28889e-05	GLP-1, K(+) channel, subfamily J, ESR1 (nuclear), MPGF, Galpha(i)-specific amine GPCRs, FUT3, GLP-2, GRPP, miR-146a-5p, ESR1 (membrane), DDC, Proglucagon, Mucin 4, GSTA1, ESR, Galpha(q)-specific peptide GPCRs, microRNA 146a, Glicentin, ATF/CREB, Connexin 26, iNOS, UGT, Galpha(i)-specific peptide GPCRs, S100, Galpha(q)-specific nucleotide-like GPCRs, Oxyntomodulin, GLP-1 (7-36) amide, ESR1 (mitoch…	33																			GOTERM_BP_ALL	GO:0010811~positive regulation of cell-substrate adhesion	6	1.96721	0.026048	CDH13, PREX1, DMD, S100A10, AGR2, NET1	239	106	15120	3.58096	1	0.720521	38.3566
Adrenocortical Adenoma	35	2.26392e-06	4.29307e-05	ESR1 (nuclear), ESR1 (membrane), ESR, Galpha(q)-specific peptide GPCRs, Chromogranin A, Galpha(i)-specific peptide GPCRs, ESR1 (mitochondrial)	7																			GOTERM_BP_ALL	GO:0048856~anatomical structure development	99	32.459	0.0263222	ASPN, CGA, CDX2, SYT4, CRABP1, TUBB2B, RORB, GRIN3A, KLHL1, BATF, LRRC7, NET1, WNT10A, GRHL1, MECOM, ASCL2, RHCG, TACSTD2, LCLAT1, SLITRK5, ADD2, NEK2, TFCP2L1, RIMS1, HOXA3, B3GNT5, PTK6, DMD, OVOL1, P2RY1, NKX2-1, ADRA2C, RUNX2, NOVA1, KLF5, DNMT3A, BMP3, TESC, BHLHE22, S100A10, GAS7, CXCL17, LAMA3, S100B, EBF3, DLX6, CACNA1H, FOXI1, AGR2, CLDN4, CLDN3, AGTPBP1, PREX1, CXCR2, TSPAN12, GPC3, PAX…	239	5288	15120	1.1844	1	0.719454	38.674
Obesity, Morbid	175	3.00061e-06	5.62065e-05	GLP-1, MPGF, Galpha(i)-specific amine GPCRs, GLP-2, GRPP, Proglucagon, Glicentin, Galpha(i)-specific peptide GPCRs, LPL, Oxyntomodulin, GLP-1 (7-36) amide, Intelectin-1, GLP-1 (7-37), Glucagon	14																			GOTERM_BP_ALL	GO:0030855~epithelial cell differentiation	16	5.2459	0.0277812	KLF5, GSTA2, CDX2, CLDN3, TFCP2L1, ESR1, ID2, RHCG, DACT2, MARVELD2, DLX6, DMD, PTK6, NKX2-1, KRT4, AGR2	239	550	15120	1.8404	1	0.734084	40.3368
Spinal Fractures	7	3.25172e-06	5.80773e-05	ESR1 (nuclear), ESR1 (membrane), ESR, ESR1 (mitochondrial)	4																			GOTERM_BP_ALL	GO:0008285~negative regulation of cell proliferation	18	5.90164	0.0283322	TESC, CLMN, ESR1, GPER1, WNK2, TRIB1, ASCL2, RERG, CDH13, GPC3, BTG2, IL20RB, ID2, OVOL1, TFF1, KRT4, GPNMB, SCG2	239	650	15120	1.75192	1	0.736432	40.9535
Spinal Injuries	7	3.25172e-06	5.80773e-05	ESR1 (nuclear), ESR1 (membrane), ESR, ESR1 (mitochondrial)	4																			GOTERM_BP_ALL	GO:0060575~intestinal epithelial cell differentiation	3	0.983607	0.0287244	KLF5, CDX2, PTK6	239	17	15120	11.1642	1	0.736741	41.389
Cadmium Poisoning	7	3.25172e-06	5.80773e-05	ESR1 (nuclear), ESR1 (membrane), ESR, ESR1 (mitochondrial)	4																			GOTERM_BP_ALL	GO:0050877~neurological system process	24	7.86885	0.0296067	KCND2, PTCHD1, AGTPBP1, RORB, GPER1, PIGR, GRIN3A, OR51E1, RIMS1, PKD2L1, GJB2, FAM134B, CALCA, S100B, BTG2, MARVELD2, TACSTD2, P2RY1, ADRA2C, ATP6V0A4, KCNQ1, CRYM, NMU, JAKMIP1	239	961	15120	1.57994	1	0.742977	42.3573
Back Injuries	7	3.25172e-06	5.80773e-05	ESR1 (nuclear), ESR1 (membrane), ESR, ESR1 (mitochondrial)	4																			GOTERM_BP_ALL	GO:0090174~organelle membrane fusion	6	1.96721	0.0299327	SYT4, C2CD4B, C2CD4A, SYT16, TC2N, SAMD9L	239	110	15120	3.45074	1	0.74241	42.7112
Ossification, Heterotopic	25	3.94839e-06	6.91675e-05	ESR1 (nuclear), Galpha(i)-specific amine GPCRs, ESR1 (membrane), ESR, RUNX2, ESR1 (mitochondrial)	6																			GOTERM_BP_ALL	GO:0032502~developmental process	101	33.1148	0.0305789	ASPN, CGA, CDX2, SYT4, CRABP1, TUBB2B, RORB, GRIN3A, KLHL1, BATF, PLS1, LRRC7, NET1, WNT10A, GRHL1, MECOM, ASCL2, RHCG, TACSTD2, LCLAT1, SLITRK5, ADD2, NEK2, TFCP2L1, RIMS1, HOXA3, B3GNT5, PTK6, DMD, OVOL1, P2RY1, NKX2-1, ADRA2C, RUNX2, NOVA1, KLF5, DNMT3A, BMP3, TESC, BHLHE22, S100A10, GAS7, CXCL17, LAMA3, S100B, EBF3, DLX6, CACNA1H, AGR2, FOXI1, CLDN4, CLDN3, AGTPBP1, PREX1, CXCR2, TSPAN12, GPC…	239	5441	15120	1.17435	1	0.745589	43.4068
Skin Ulcer	53	3.96272e-06	6.91675e-05	ESR1 (nuclear), ESR1 (membrane), Calcitonin, ESR, CT, CGRP, Galpha(i)-specific peptide GPCRs, ESR1 (mitochondrial)	8																			GOTERM_BP_ALL	GO:0050848~regulation of calcium-mediated signaling	5	1.63934	0.0318308	CDH13, DMD, TMBIM4, CHP2, JPH1	239	76	15120	4.16208	1	0.755406	44.7315
Ovarian Neoplasms	3000	4.40079e-06	7.59508e-05	Nek2A, WIT1, K(+) channel, subfamily J, WNK2, Galpha(s)-specific class A orphan/other GPCRs, ESR1 (nuclear), Galpha(i)-specific amine GPCRs, OR51E1, CG alpha, Tubulin beta, TFF1, TITF1, CD8, MARLIN1, c-Rel (NF-kB subunit), miR-146a-5p, ESR1 (membrane), CRISP-2, Mucin 4, ID2, TGM4, Calcitonin, GSTA1, Olfactory receptor, ESR, Galpha(q)-specific peptide GPCRs, CT, DNMT3A, LAMA3 (Epiligrin), CACNA1 T…	85																			GOTERM_BP_ALL	GO:1902307~positive regulation of sodium ion transmembrane transport	3	0.983607	0.0319852	TESC, DMD, WNK2	239	18	15120	10.5439	1	0.752869	44.8928
Adrenal Gland Neoplasms	207	4.54641e-06	7.7592e-05	ESR1 (nuclear), Galpha(i)-specific amine GPCRs, Tubulin beta, ESR1 (membrane), ESR, Galpha(q)-specific peptide GPCRs, Keratin 4, Chromogranin A, Galpha(i)-specific peptide GPCRs, WNT10A, S100, ESR1 (mitochondrial), Keratin 7, WNT, S100B	15																			GOTERM_BP_ALL	GO:0034767~positive regulation of ion transmembrane transport	6	1.96721	0.0320048	TESC, DMD, WNK2, GPER1, KCNJ2, KCNQ1	239	112	15120	3.38912	1	0.748889	44.9133
Conjunctival Neoplasms	55	5.27869e-06	8.90996e-05	ESR1 (nuclear), ESR1 (membrane), ESR, S100, c-Myb, RUNX2, ESR1 (mitochondrial), S100B	8																			GOTERM_BP_ALL	GO:0042476~odontogenesis	6	1.96721	0.0330737	ASPN, WNT10A, PAX9, EDAR, PERP, RUNX2	239	113	15120	3.35913	1	0.756292	46.0177
Ovarian Diseases	3121	6.28127e-06	0.000104263	Nek2A, WIT1, K(+) channel, subfamily J, WNK2, Galpha(s)-specific class A orphan/other GPCRs, ESR1 (nuclear), Galpha(i)-specific amine GPCRs, OR51E1, CG alpha, Tubulin beta, TFF1, TITF1, CD8, MARLIN1, c-Rel (NF-kB subunit), miR-146a-5p, ESR1 (membrane), CRISP-2, Mucin 4, ID2, TGM4, Calcitonin, GSTA1, Olfactory receptor, ESR, Galpha(q)-specific peptide GPCRs, CT, DNMT3A, LAMA3 (Epiligrin), CACNA1 T…	87																			GOTERM_BP_ALL	GO:0050433~regulation of catecholamine secretion	4	1.31148	0.0336593	CHGA, SYT4, P2RY1, ADRA2C	239	45	15120	5.62343	1	0.75836	46.6138
Cough	16	6.31278e-06	0.000104263	Calcitonin, Galpha(q)-specific peptide GPCRs, CT, CGRP, Galpha(i)-specific peptide GPCRs	5																			GOTERM_BP_ALL	GO:0045933~positive regulation of muscle contraction	4	1.31148	0.0336593	CHGA, GPER1, KCNQ1, NMU	239	45	15120	5.62343	1	0.75836	46.6138
Adnexal Diseases	3123	6.44483e-06	0.000105311	Nek2A, WIT1, K(+) channel, subfamily J, WNK2, Galpha(s)-specific class A orphan/other GPCRs, ESR1 (nuclear), Galpha(i)-specific amine GPCRs, OR51E1, CG alpha, Tubulin beta, TFF1, TITF1, CD8, MARLIN1, c-Rel (NF-kB subunit), miR-146a-5p, ESR1 (membrane), CRISP-2, Mucin 4, ID2, TGM4, Calcitonin, GSTA1, Olfactory receptor, ESR, Galpha(q)-specific peptide GPCRs, CT, DNMT3A, LAMA3 (Epiligrin), CACNA1 T…	87																			GOTERM_BP_ALL	GO:0048511~rhythmic process	11	3.60656	0.033978	DDC, CHGA, KCND2, CLDN4, ID2, HS3ST2, ESR1, NKX2-1, RORB, NOS2, SIK1	239	326	15120	2.13466	1	0.757636	46.9357
Colitis	693	6.65365e-06	0.000107579	C19orf33, Galpha(s)-specific class A orphan/other GPCRs, ESR1 (nuclear), Galpha(i)-specific amine GPCRs, HIF-prolyl hydroxylase, miR-146a-5p, ESR1 (membrane), Calcitonin, ESR, Galpha(q)-specific peptide GPCRs, CT, microRNA 146a, PP2C, iNOS, CGRP, UGT, Chromogranin A, Galpha(i)-specific peptide GPCRs, S100, LPL, Claudin-3, Claudin-4, Bcl-3, Intelectin-1, ESR1 (mitochondrial), miR-146a-3p, Keratin …	30																			GOTERM_BP_ALL	GO:0048731~system development	80	26.2295	0.0342877	ASPN, CGA, CDX2, TUBB2B, SYT4, CLDN4, AGTPBP1, PREX1, RORB, CXCR2, GRIN3A, KLHL1, BATF, TSPAN12, GPC3, PAX9, SIK1, MYB, JPH1, KCNQ1, LRRC7, WNT10A, SSBP3, CLMN, GPR171, ESR1, EDAR, GPER1, MECOM, ASCL2, AMIGO2, DACT2, BTG2, TACSTD2, SLITRK5, ADD2, TG, PTCHD1, TFCP2L1, RIMS1, TRIB1, CALCA, COL9A1, HOXA3, COL9A3, B3GNT5, PTK6, DMD, OVOL1, P2RY1, BCL3, NKX2-1, ADRA2C, GPNMB, RUNX2, NOVA1, NEFM, SCG2,…	239	4185	15120	1.20934	1	0.756836	47.2467
Head and Neck Neoplasms	6515	7.75134e-06	0.000124021	Nek2A, NR3A, WIT1, K(+) channel, subfamily J, Galpha(s)-specific class A orphan/other GPCRs, ESR1 (nuclear), Galpha(i)-specific amine GPCRs, FIBIN, GNPTA, MFSD4, FUT3, CG alpha, Cingulin, TITF1, CD8, UGT2B7, HIF-prolyl hydroxylase, SYT16, MARLIN1, c-Rel (NF-kB subunit), CRISPLD1, COL9A3, Helios, ARPP- 21, miR-146a-5p, ESR1 (membrane), EGLN3, Myosin I, CRISP-2, Ephexin, ZIP2, GPR109A, GRP(1-27), M…	154																			GOTERM_BP_ALL	GO:0007275~multicellular organism development	89	29.1803	0.0345126	ASPN, CGA, CDX2, TUBB2B, SYT4, CLDN4, CRABP1, AGTPBP1, PREX1, RORB, CXCR2, GRIN3A, KLHL1, BATF, TSPAN12, GPC3, PAX9, SIK1, MYB, JPH1, KCNQ1, LRRC7, DDC, WNT10A, SSBP3, CLMN, GPR171, ESR1, EDAR, GPER1, MECOM, GRHL1, ASCL2, AMIGO2, DACT2, BTG2, TACSTD2, LCLAT1, SLITRK5, ADD2, TG, PTCHD1, NEK2, TFCP2L1, RIMS1, TRIB1, CALCA, COL9A1, HOXA3, COL9A3, SHISA2, B3GNT5, PTK6, DMD, OVOL1, P2RY1, BCL3, NKX2-1…	239	4731	15120	1.19012	1	0.755193	47.4715
Food Hypersensitivity	98	9.41645e-06	0.00014911	GLP-1, MPGF, GLP-2, GRPP, Proglucagon, Glicentin, Oxyntomodulin, GLP-1 (7-36) amide, GLP-1 (7-37), Glucagon	10																			GOTERM_BP_ALL	GO:0090257~regulation of muscle system process	8	2.62295	0.0350042	CALCA, CHGA, DMD, ADRA2C, GPER1, KCNJ2, KCNQ1, NMU	239	195	15120	2.59543	1	0.756259	47.9596
Colitis, Ulcerative	671	9.83117e-06	0.000154089	Galpha(s)-specific class A orphan/other GPCRs, ESR1 (nuclear), Galpha(i)-specific amine GPCRs, HIF-prolyl hydroxylase, miR-146a-5p, ESR1 (membrane), Calcitonin, ESR, Galpha(q)-specific peptide GPCRs, CT, microRNA 146a, PP2C, iNOS, CGRP, UGT, Chromogranin A, Galpha(i)-specific peptide GPCRs, S100, LPL, Claudin-3, Claudin-4, Bcl-3, Intelectin-1, ESR1 (mitochondrial), miR-146a-3p, Keratin 7, IL8RB, …	29																			GOTERM_BP_ALL	GO:0030048~actin filament-based movement	6	1.96721	0.0352776	NEB, MLPH, MYO1B, DMD, KCNJ2, KCNQ1	239	115	15120	3.30071	1	0.755139	48.2291
Adrenal Cortex Diseases	169	1.03693e-05	0.000159272	ESR1 (nuclear), Galpha(i)-specific amine GPCRs, Tubulin beta, ESR1 (membrane), ESR, Galpha(q)-specific peptide GPCRs, Chromogranin A, Galpha(i)-specific peptide GPCRs, WNT10A, S100, ESR1 (mitochondrial), WNT, S100B	13																			GOTERM_BP_ALL	GO:1903305~regulation of regulated secretory pathway	6	1.96721	0.0352776	SYT4, C2CD4B, C2CD4A, SYT16, TC2N, RIMS1	239	115	15120	3.30071	1	0.755139	48.2291
Adrenal Cortex Neoplasms	169	1.03693e-05	0.000159272	ESR1 (nuclear), Galpha(i)-specific amine GPCRs, Tubulin beta, ESR1 (membrane), ESR, Galpha(q)-specific peptide GPCRs, Chromogranin A, Galpha(i)-specific peptide GPCRs, WNT10A, S100, ESR1 (mitochondrial), WNT, S100B	13																			GOTERM_BP_ALL	GO:1900024~regulation of substrate adhesion-dependent cell spreading	4	1.31148	0.0356015	TACSTD2, PREX1, S100A10, NET1	239	46	15120	5.50118	1	0.754539	48.5469
Renal Insufficiency	338	1.04757e-05	0.000159313	GLP-1, MPGF, Galpha(i)-specific amine GPCRs, GLP-2, GRPP, Proglucagon, Galpha(q)-specific peptide GPCRs, FOLH1 (GCP2), Glicentin, Tissue kallikreins, Kallikrein 1, Chromogranin A, Galpha(i)-specific peptide GPCRs, S100, Galpha(q)-specific nucleotide-like GPCRs, Oxyntomodulin, GLP-1 (7-36) amide, GLP-1 (7-37), Glucagon	19																			GOTERM_BP_ALL	GO:0072659~protein localization to plasma membrane	8	2.62295	0.0366623	TESC, P2RY1, PLS1, S100A10, GPER1, DPP6, AGR2, KCNIP4	239	197	15120	2.56908	1	0.761057	49.5745
Vaginal Neoplasms	9	1.13811e-05	0.000171385	ESR1 (nuclear), ESR1 (membrane), ESR, ESR1 (mitochondrial)	4																			GOTERM_BP_ALL	GO:0034764~positive regulation of transmembrane transport	6	1.96721	0.0375703	TESC, DMD, WNK2, GPER1, KCNJ2, KCNQ1	239	117	15120	3.24429	1	0.765872	50.4386
Psychiatry and Psychology	3220	1.20194e-05	0.000179241	GLP-1, NR3A, K(+) channel, subfamily J, ESR1 (nuclear), MPGF, CRYM, Galpha(i)-specific amine GPCRs, Dystrophin, CG alpha, Tubulin beta, TITF1, CD8, GLP-2, UGT2B7, SYT16, GRPP, AMD1, NEFM, Alpha-2C-1 adrenergic receptor, ESR1 (membrane), S100A10, Myosin I, DDC, GPR109A, Proglucagon, ENPP6, ATP6V0D, PLA2G4D, Calcitonin, GPNMB (Osteoactivin), Olfactory receptor, ESR, Galpha(q)-specific peptide GPCRs…	88																			GOTERM_BP_ALL	GO:0001508~action potential	6	1.96721	0.0375703	KCND2, DMD, CACNA1H, GPER1, KCNJ2, KCNQ1	239	117	15120	3.24429	1	0.765872	50.4386
Endometrial Stromal Tumors	173	1.33409e-05	0.000195216	ESR1 (nuclear), Galpha(i)-specific amine GPCRs, ESR1 (membrane), ESR, Connexin 26, UGT, Lipophilin C, Claudin-3, Claudin-4, H-cadherin, ESR1 (mitochondrial), MALAT1, CDX2	13																			GOTERM_BP_ALL	GO:0042403~thyroid hormone metabolic process	3	0.983607	0.0389151	TG, CGA, CRYM	239	20	15120	9.48954	1	0.774378	51.6928
Musculoskeletal and Neural Physiological Phenomena	148	1.33449e-05	0.000195216	ESR1 (nuclear), Galpha(i)-specific amine GPCRs, ESR1 (membrane), ESR, Galpha(q)-specific peptide GPCRs, Thyroglobulin, Tissue kallikreins, Galpha(i)-specific peptide GPCRs, S100, Galpha(q)-specific nucleotide-like GPCRs, P2Y1, ESR1 (mitochondrial)	12																			GOTERM_BP_ALL	GO:0045649~regulation of macrophage differentiation	3	0.983607	0.0389151	CALCA, ID2, TRIB1	239	20	15120	9.48954	1	0.774378	51.6928
Neoplasms, Squamous Cell	613	1.43815e-05	0.000208397	FAM134B, HIF-prolyl hydroxylase, c-Rel (NF-kB subunit), GRP(1-27), ID2, BRK, GSTA1, GRP(18-27), Galpha(q)-specific peptide GPCRs, DNMT3A, ProGRP, GRP(1-27)Gly, ATF/CREB, Tissue kallikreins, iNOS, GRP(1-17), Chromogranin A, Galpha(i)-specific peptide GPCRs, S100, Claudin-3, Claudin-4, H-cadherin, RUNX2, GRP precursor, CTAG2, WNT, TACSTD2 (TROP2)	27																			GOTERM_BP_ALL	GO:0050432~catecholamine secretion	4	1.31148	0.0396556	CHGA, SYT4, P2RY1, ADRA2C	239	48	15120	5.27197	1	0.777277	52.3705
Gonadal Disorders	3201	1.70346e-05	0.000244534	Nek2A, WIT1, K(+) channel, subfamily J, WNK2, Galpha(s)-specific class A orphan/other GPCRs, ESR1 (nuclear), Galpha(i)-specific amine GPCRs, OR51E1, CG alpha, Tubulin beta, TFF1, TITF1, CD8, MARLIN1, c-Rel (NF-kB subunit), miR-146a-5p, ESR1 (membrane), CRISP-2, Mucin 4, ID2, TGM4, Calcitonin, GSTA1, Olfactory receptor, ESR, Galpha(q)-specific peptide GPCRs, CT, DNMT3A, LAMA3 (Epiligrin), CACNA1 T…	87																			GOTERM_BP_ALL	GO:0019233~sensory perception of pain	5	1.63934	0.0403872	CALCA, FAM134B, KCND2, P2RY1, NMU	239	82	15120	3.85754	1	0.780011	53.0313
Mental Disorders	3202	1.72416e-05	0.000245214	GLP-1, NR3A, K(+) channel, subfamily J, ESR1 (nuclear), MPGF, CRYM, Galpha(i)-specific amine GPCRs, Dystrophin, CG alpha, Tubulin beta, TITF1, CD8, GLP-2, UGT2B7, SYT16, GRPP, AMD1, NEFM, Alpha-2C-1 adrenergic receptor, ESR1 (membrane), S100A10, Myosin I, DDC, GPR109A, Proglucagon, ENPP6, ATP6V0D, PLA2G4D, Calcitonin, GPNMB (Osteoactivin), Olfactory receptor, ESR, Galpha(q)-specific peptide GPCRs…	87																			GOTERM_BP_ALL	GO:0032879~regulation of localization	50	16.3934	0.0421721	CGA, SYT4, VTCN1, FAM110C, CXCR2, KCNIP4, GPC3, SLC35D3, PLS1, CEACAM6, NOS2, SIK1, DPP6, JPH1, KCNQ1, KCND2, CHP2, ESR1, EDAR, GPER1, TC2N, WNK2, DAPK2, CHGA, TACSTD2, C2CD4B, C2CD4A, ITLN1, KCNJ2, RIMS1, TRIB1, KCNS3, CALCA, DMD, P2RY1, NKX2-1, BCL3, ADRA2C, GPNMB, NMU, KCNE4, LPL, TESC, GCG, CDH13, LAMA3, CACNA1H, SYT16, AGR2, SMPD3	239	2450	15120	1.29109	1	0.791171	54.6071
Panic Disorder	106	1.89006e-05	0.000266343	ESR1 (nuclear), Galpha(i)-specific amine GPCRs, ESR1 (membrane), ESR, Galpha(q)-specific peptide GPCRs, ATF/CREB, Galpha(i)-specific peptide GPCRs, Galpha(q)-specific nucleotide-like GPCRs, ESR1 (mitochondrial), GABA-A receptor	10																			GOTERM_BP_ALL	GO:0016338~calcium-independent cell-cell adhesion via plasma membrane cell-adhesion molecules	3	0.983607	0.0425742	CLDN4, CLDN3, CLDN23	239	21	15120	9.03766	1	0.790989	54.9552
Neoplasms, Neuroepithelial	4639	1.96327e-05	0.000274144	Annexin VIII, NR3A, K(+) channel, subfamily J, TMPRSS4, WNK2, ESR1 (nuclear), ABCC11, Galpha(i)-specific amine GPCRs, Dystrophin, MFSD4, Cingulin, TRIM58, HIF-prolyl hydroxylase, CRISPLD1, miR-146a-5p, ESR1 (membrane), EGLN3, KIAA1467, Myosin I, TMEM46, ZIP2, DDC, GPR109A, GRP(1-27), Mucin 4, ID2, Calcitonin, GPNMB (Osteoactivin), TMBIM4, Olfactory receptor, TFPI-2, ESR, GRP(18-27), Galpha(q)-spe…	116																			GOTERM_BP_ALL	GO:0001562~response to protozoan	3	0.983607	0.0425742	BATF, VTCN1, BCL3	239	21	15120	9.03766	1	0.790989	54.9552
Prostatic Hyperplasia	323	2.00898e-05	0.000277999	ESR1 (nuclear), TFF1, ESR1 (membrane), Mucin 4, Calcitonin, GPNMB (Osteoactivin), ESR, Galpha(q)-specific peptide GPCRs, CT, Kallikrein 11, Tissue kallikreins, iNOS, CGRP, Chromogranin A, Galpha(i)-specific peptide GPCRs, S100, Claudin-4, ESR1 (mitochondrial)	18																			GOTERM_BP_ALL	GO:0061337~cardiac conduction	5	1.63934	0.0435024	KCND2, KCNK1, KCNJ2, KCNQ1, KCNIP4	239	84	15120	3.76569	1	0.794868	55.749
Thyroid Diseases	1045	2.16304e-05	0.000296646	Nek2A, WIT1, K(+) channel, subfamily J, ESR1 (nuclear), Galpha(i)-specific amine GPCRs, CG alpha, TITF1, miR-146a-5p, ESR1 (membrane), Ephexin, GRP(1-27), Mucin 4, Calcitonin, ESR, GRP(18-27), Galpha(q)-specific peptide GPCRs, Thyroglobulin, CT, ProGRP, GRP(1-27)Gly, microRNA 146a, ATF/CREB, Keratin 4, iNOS, CGRP, GRP(1-17), Galpha(i)-specific peptide GPCRs, S100, Galpha(q)-specific nucleotide-li…	38																			GOTERM_BP_ALL	GO:0048489~synaptic vesicle transport	6	1.96721	0.0436945	SYT4, C2CD4B, C2CD4A, SYT16, TC2N, RIMS1	239	122	15120	3.11132	1	0.793063	55.9116
Biliary Tract Neoplasms	182	2.28988e-05	0.000311261	ESR1 (nuclear), ESR1 (membrane), Mucin 4, ESR, Galpha(q)-specific peptide GPCRs, Glypican-3, REG4, Claudin-4, H-cadherin, PSCA, ESR1 (mitochondrial), Keratin 7, CDX2	13																			GOTERM_BP_ALL	GO:0097480~establishment of synaptic vesicle localization	6	1.96721	0.0436945	SYT4, C2CD4B, C2CD4A, SYT16, TC2N, RIMS1	239	122	15120	3.11132	1	0.793063	55.9116
Depressive Disorder, Major	970	2.35481e-05	0.00031728	NR3A, K(+) channel, subfamily J, ESR1 (nuclear), Galpha(i)-specific amine GPCRs, CG alpha, Tubulin beta, CD8, NEFM, Alpha-2C-1 adrenergic receptor, ESR1 (membrane), S100A10, GPNMB (Osteoactivin), Olfactory receptor, ESR, Galpha(q)-specific peptide GPCRs, Synaptotagmin IV, DNMT3A, Synaptotagmin, RHCG, ATF/CREB, iNOS, MKP-2, UGT, Galpha(i)-specific peptide GPCRs, S100, Galpha(q)-specific nucleotide…	36																			GOTERM_BP_ALL	GO:0002763~positive regulation of myeloid leukocyte differentiation	4	1.31148	0.0439333	CALCA, TESC, ID2, TRIB1	239	50	15120	5.06109	1	0.791635	56.113
Carcinoma, Lobular	211	2.55112e-05	0.000340741	ESR1 (nuclear), ESR1 (membrane), ESR, Galpha(q)-specific peptide GPCRs, GABRP, LAMA3 (Epiligrin), Galpha(i)-specific peptide GPCRs, Claudin-3, Claudin-4, ESR1 (mitochondrial), GABA-A receptor, Keratin 7, IL8RB, CDX2	14																			GOTERM_BP_ALL	GO:0043255~regulation of carbohydrate biosynthetic process	5	1.63934	0.0451093	GCG, P2RY1, NLN, GPER1, SIK1	239	85	15120	3.72139	1	0.79722	57.0921
Depressive Disorder	978	2.79918e-05	0.00037065	NR3A, K(+) channel, subfamily J, ESR1 (nuclear), Galpha(i)-specific amine GPCRs, CG alpha, Tubulin beta, CD8, NEFM, Alpha-2C-1 adrenergic receptor, ESR1 (membrane), S100A10, GPNMB (Osteoactivin), Olfactory receptor, ESR, Galpha(q)-specific peptide GPCRs, Synaptotagmin IV, DNMT3A, Synaptotagmin, RHCG, ATF/CREB, iNOS, MKP-2, UGT, Galpha(i)-specific peptide GPCRs, S100, Galpha(q)-specific nucleotide…	36																			GOTERM_BP_ALL	GO:0030155~regulation of cell adhesion	17	5.57377	0.0453842	TESC, VTCN1, PREX1, S100A10, CYTH3, SERPINI2, CDH13, LAMA3, IL20RB, DACT2, TACSTD2, DMD, GPNMB, MYB, AGR2, PAG1, NET1	239	638	15120	1.68571	1	0.796074	57.3179
Hot Flashes	11	2.89806e-05	0.000376485	ESR1 (nuclear), ESR1 (membrane), ESR, ESR1 (mitochondrial)	4																			GOTERM_BP_ALL	GO:1903530~regulation of secretion by cell	17	5.57377	0.0453842	LPL, SYT4, VTCN1, GPER1, TC2N, RIMS1, KCNS3, GCG, CHGA, P2RY1, C2CD4B, SYT16, C2CD4A, ADRA2C, NOS2, SMPD3, NMU	239	638	15120	1.68571	1	0.796074	57.3179
Spinal Osteophytosis	11	2.89806e-05	0.000376485	ESR1 (nuclear), ESR1 (membrane), ESR, ESR1 (mitochondrial)	4																			GOTERM_BP_ALL	GO:0007154~cell communication	103	33.7705	0.045508	ASPN, CGA, SYT4, CRABP1, FAM110C, TSPAN8, RORB, GRIN3A, BATF, PAG1, NET1, WNT10A, KCND2, CHP2, TC2N, WNK2, MECOM, PKD2L1, SCGB2A1, TACSTD2, CGN, PDGFRL, C2CD4B, C2CD4A, SLITRK5, KLRC1, GRB14, RIMS1, KCNS3, PTK6, DMD, P2RY1, NKX2-1, ADRA2C, RUNX2, NOVA1, GABRP, BMP3, RERG, S100B, ZNF385B, SYT16, AGR2, CLDN4, CLDN3, CD8B, PREX1, NR6A1, CXCR2, PAK6, TSPAN12, GPC3, ACOT11, CEACAM6, NOS2, SIK1, KCNQ1,…	239	5649	15120	1.15351	1	0.793841	57.4193
Gastroenteritis	1140	2.91678e-05	0.000376485	C19orf33, Galpha(s)-specific class A orphan/other GPCRs, ESR1 (nuclear), Galpha(i)-specific amine GPCRs, FUT3, TFF1, HIF-prolyl hydroxylase, miR-146a-5p, ESR1 (membrane), S100A10, Mucin 4, Calcitonin, ESR, Galpha(q)-specific peptide GPCRs, CT, microRNA 146a, ATF/CREB, PP2C, iNOS, CGRP, UGT, Chromogranin A, HAG-2, Galpha(i)-specific peptide GPCRs, S100, LPL, Galpha(q)-specific nucleotide-like GPCR…	40																			GOTERM_BP_ALL	GO:0007600~sensory perception	17	5.57377	0.0455846	KCND2, RORB, PIGR, OR51E1, RIMS1, PKD2L1, GJB2, CALCA, FAM134B, TACSTD2, MARVELD2, P2RY1, ADRA2C, ATP6V0A4, KCNQ1, CRYM, NMU	239	639	15120	1.68307	1	0.79128	57.4819
Mood Disorders	982	3.049e-05	0.000388027	NR3A, K(+) channel, subfamily J, ESR1 (nuclear), Galpha(i)-specific amine GPCRs, CG alpha, Tubulin beta, CD8, NEFM, Alpha-2C-1 adrenergic receptor, ESR1 (membrane), S100A10, GPNMB (Osteoactivin), Olfactory receptor, ESR, Galpha(q)-specific peptide GPCRs, Synaptotagmin IV, DNMT3A, Synaptotagmin, RHCG, ATF/CREB, iNOS, MKP-2, UGT, Galpha(i)-specific peptide GPCRs, S100, Galpha(q)-specific nucleotide…	36																			GOTERM_BP_ALL	GO:0045597~positive regulation of cell differentiation	21	6.88525	0.046006	KLF5, LPL, TESC, CDX2, SYT4, PREX1, S100A10, GPER1, RIMS1, TRIB1, CALCA, ID2, TACSTD2, DMD, CDON, PTK6, ADRA2C, MYB, RUNX2, LRRC7, NET1	239	847	15120	1.56852	1	0.791261	57.8247
Ventricular Outflow Obstruction	51	3.05672e-05	0.000388027	ESR1 (nuclear), ESR1 (membrane), ESR, Galpha(q)-specific peptide GPCRs, PP2C, Galpha(i)-specific peptide GPCRs, ESR1 (mitochondrial)	7																			GOTERM_BP_ALL	GO:0009648~photoperiodism	3	0.983607	0.0463562	ID2, SIK1, NMU	239	22	15120	8.62685	1	0.79073	58.1076
Behavior and Behavior Mechanisms	433	3.3249e-05	0.00041842	ESR1 (nuclear), Galpha(i)-specific amine GPCRs, Dystrophin, CG alpha, TITF1, ESR1 (membrane), S100A10, DDC, ESR, Galpha(q)-specific peptide GPCRs, Synaptotagmin IV, DNMT3A, Synaptotagmin, FOLH1 (GCP2), ATF/CREB, Neurotrypsin, Galpha(i)-specific peptide GPCRs, S100, GCSP, ESR1 (mitochondrial), GABA-A receptor	21																			GOTERM_BP_ALL	GO:0070634~transepithelial ammonium transport	2	0.655738	0.0464858	RHCG, SLC12A2	239	3	15120	42.1757	1	0.788617	58.2118
Chemically-Induced Disorders	4239	3.35063e-05	0.00041842	GLP-1, NR3A, K(+) channel, subfamily J, Galpha(s)-specific class A orphan/other GPCRs, ESR1 (nuclear), MPGF, CRYM, Galpha(i)-specific amine GPCRs, Dystrophin, KCNE4, FUT3, CG alpha, Tubulin beta, TFF1, TITF1, CD8, GLP-2, UGT2B7, HIF-prolyl hydroxylase, GRPP, c-Rel (NF-kB subunit), COL9A3, PIGA, Alpha-2C-1 adrenergic receptor, miR-146a-5p, ESR1 (membrane), Myosin I, DDC, Proglucagon, Mucin 4, ID2,…	107																			GOTERM_BP_ALL	GO:0051046~regulation of secretion	18	5.90164	0.0470783	LPL, SYT4, VTCN1, GPER1, TC2N, RIMS1, KCNS3, GCG, CHGA, P2RY1, C2CD4B, SYT16, C2CD4A, ADRA2C, NOS2, KCNQ1, SMPD3, NMU	239	693	15120	1.64321	1	0.78985	58.6852
Cryptorchidism	22	3.48702e-05	0.000431941	Galpha(s)-specific class A orphan/other GPCRs, ESR1 (nuclear), ESR1 (membrane), ESR, ESR1 (mitochondrial)	5																			GOTERM_BP_ALL	GO:0051234~establishment of localization	84	27.541	0.0471728	CGA, STEAP4, CDX2, SYT4, CRABP1, MLPH, VTCN1, SLC16A12, CXCR2, GRIN3A, KCNIP4, GPC3, SLC35D3, PLS1, NOS2, DPP6, SIK1, JPH1, ATP6V0D2, KCNQ1, JAKMIP1, DDC, SYNRG, KCND2, CHP2, ESR1, ABCC11, WNK2, EDAR, SLC3A1, GPER1, PIGR, TC2N, PKD2L1, CHGA, RHCG, C2CD4B, OSBPL10, C2CD4A, ADD2, TG, PPFIA2, GULP1, ITLN1, SLC38A11, CYTH3, KCNJ2, RIMS1, SAMD9L, CALCA, KCNS3, GNPTAB, DMD, P2RY1, BCL3, ADRA2C, PRSS12,…	239	4491	15120	1.18329	1	0.787525	58.7603
Pharmacological Phenomena	469	3.57694e-05	0.000432613	GLP-1, K(+) channel, subfamily J, ESR1 (nuclear), MPGF, Galpha(i)-specific amine GPCRs, GLP-2, GRPP, Alpha-2C-1 adrenergic receptor, ESR1 (membrane), Proglucagon, ESR, Galpha(q)-specific peptide GPCRs, Glicentin, STEAP4, LPL, Oxyntomodulin, GLP-1 (7-36) amide, ESR1 (mitochondrial), GLP-1 (7-37), Glucagon, KCNQ1, WNT	22																			GOTERM_BP_ALL	GO:0051049~regulation of transport	38	12.459	0.0487046	SYT4, VTCN1, ITLN1, KCNJ2, RIMS1, KCNIP4, KCNS3, CALCA, GPC3, DMD, SLC35D3, P2RY1, BCL3, ADRA2C, NOS2, DPP6, SIK1, KCNQ1, JPH1, NMU, KCNE4, LPL, TESC, KCND2, CHP2, ESR1, WNK2, TC2N, GPER1, EDAR, GCG, CDH13, CHGA, CACNA1H, C2CD4B, C2CD4A, SYT16, SMPD3	239	1786	15120	1.34603	1	0.795274	59.9587
Pharmacological and Toxicological Phenomena and Processes	469	3.57694e-05	0.000432613	GLP-1, K(+) channel, subfamily J, ESR1 (nuclear), MPGF, Galpha(i)-specific amine GPCRs, GLP-2, GRPP, Alpha-2C-1 adrenergic receptor, ESR1 (membrane), Proglucagon, ESR, Galpha(q)-specific peptide GPCRs, Glicentin, STEAP4, LPL, Oxyntomodulin, GLP-1 (7-36) amide, ESR1 (mitochondrial), GLP-1 (7-37), Glucagon, KCNQ1, WNT	22																			GOTERM_BP_ALL	GO:0097479~synaptic vesicle localization	6	1.96721	0.051791	SYT4, C2CD4B, C2CD4A, SYT16, TC2N, RIMS1	239	128	15120	2.96548	1	0.812548	62.2744
Drug Resistance	469	3.57694e-05	0.000432613	GLP-1, K(+) channel, subfamily J, ESR1 (nuclear), MPGF, Galpha(i)-specific amine GPCRs, GLP-2, GRPP, Alpha-2C-1 adrenergic receptor, ESR1 (membrane), Proglucagon, ESR, Galpha(q)-specific peptide GPCRs, Glicentin, STEAP4, LPL, Oxyntomodulin, GLP-1 (7-36) amide, ESR1 (mitochondrial), GLP-1 (7-37), Glucagon, KCNQ1, WNT	22																			GOTERM_BP_ALL	GO:0022600~digestive system process	5	1.63934	0.0518653	PLS1, TFF1, KCNQ1, NMU, MUC4	239	89	15120	3.55413	1	0.810214	62.3285
Tachycardia	36	3.68465e-05	0.000442159	K(+) channel, subfamily J, Galpha(i)-specific amine GPCRs, Alpha-2C-1 adrenergic receptor, Galpha(q)-specific peptide GPCRs, Kir2.1, KCNQ1	6																			GOTERM_BP_ALL	GO:0017157~regulation of exocytosis	7	2.29508	0.0537452	SYT4, C2CD4B, C2CD4A, SYT16, TC2N, RIMS1, SMPD3	239	171	15120	2.58974	1	0.818893	63.6744
Thromboembolism	72	3.99627e-05	0.000475835	ESR1 (nuclear), Galpha(i)-specific amine GPCRs, ESR1 (membrane), ESR, Galpha(q)-specific peptide GPCRs, LPL, Galpha(i)-specific class A orphan/other GPCRs, ESR1 (mitochondrial)	8																			GOTERM_BP_ALL	GO:0008283~cell proliferation	38	12.459	0.0539391	CGA, CDX2, VTCN1, NR6A1, CXCR2, TRIB1, CALCA, HOXA3, GPC3, OVOL1, CEACAM6, TFF1, KRT4, GPNMB, RUNX2, SCG2, POLR3G, KLF5, TESC, SSBP3, CLMN, CHP2, ESR1, WNK2, GPER1, MECOM, ASCL2, RERG, GCG, CDH13, S100B, BTG2, ID2, IL20RB, DLX6, TACSTD2, CDON, BNC1	239	1801	15120	1.33482	1	0.817334	63.8106
Inflammatory Bowel Diseases	1038	4.26604e-05	0.00050259	Galpha(s)-specific class A orphan/other GPCRs, ESR1 (nuclear), Galpha(i)-specific amine GPCRs, TFF1, HIF-prolyl hydroxylase, miR-146a-5p, ESR1 (membrane), S100A10, Mucin 4, Calcitonin, ESR, Galpha(q)-specific peptide GPCRs, CT, microRNA 146a, ATF/CREB, PP2C, iNOS, CGRP, UGT, Chromogranin A, HAG-2, Galpha(i)-specific peptide GPCRs, S100, LPL, Galpha(q)-specific nucleotide-like GPCRs, Claudin-3, Cl…	37																			GOTERM_BP_ALL	GO:1990778~protein localization to cell periphery	8	2.62295	0.0547515	TESC, P2RY1, PLS1, S100A10, GPER1, DPP6, AGR2, KCNIP4	239	216	15120	2.3431	1	0.819415	64.376
Gynecomastia	12	4.28641e-05	0.00050259	ESR1 (nuclear), ESR1 (membrane), ESR, ESR1 (mitochondrial)	4																			GOTERM_BP_ALL	GO:0065007~biological regulation	178	58.3607	0.0547522	ASPN, PDP1, CGA, CDX2, CRABP1, SYT4, VTCN1, FAM110C, RORB, TSPAN8, GRIN3A, BATF, MALL, PLS1, TFPI2, LRRC7, PAG1, NET1, MUC12, WNT10A, BEND3, KCND2, CHP2, WNK2, TC2N, MECOM, GRHL1, PKD2L1, ASCL2, SCGB2A1, RHCG, CGN, TACSTD2, PDGFRL, C2CD4B, C2CD4A, SLITRK5, GRB14, KLRC1, ADD2, MAP6D1, NEK2, TFCP2L1, HSD17B13, ITLN1, KCNJ2, RIMS1, KCNS3, HOXA3, DMD, PTK6, P2RY1, OVOL1, LMTK3, NKX2-1, ADRA2C, TFF1, …	239	10503	15120	1.07216	1	0.816757	64.3765
Migraine without Aura	37	4.33274e-05	0.000504173	ESR1 (nuclear), Galpha(i)-specific amine GPCRs, ESR1 (membrane), ESR, Galpha(q)-specific peptide GPCRs, ESR1 (mitochondrial)	6																			GOTERM_BP_ALL	GO:0042445~hormone metabolic process	7	2.29508	0.0549815	TG, CGA, CRABP1, ESR1, CACNA1H, CRYM, UGT2B7	239	172	15120	2.57468	1	0.815446	64.5346
Carcinoid Tumor	54	4.46798e-05	0.000516002	TITF1, Galpha(q)-specific peptide GPCRs, Chromogranin A, Galpha(i)-specific peptide GPCRs, Claudin-3, Claudin-4, CDX2	7																			GOTERM_BP_ALL	GO:0003018~vascular process in circulatory system	7	2.29508	0.0561713	CALCA, CHGA, P2RY1, CXCR2, ADRA2C, NOS2, GPER1	239	173	15120	2.5598	1	0.819665	65.3442
Heart Diseases	1417	4.85208e-05	0.000556179	GLP-1, K(+) channel, subfamily J, ESR1 (nuclear), MPGF, Galpha(i)-specific amine GPCRs, Dystrophin, KCNE4, Tubulin beta, GLP-2, GRPP, Alpha-2C-1 adrenergic receptor, miR-146a-5p, ESR1 (membrane), Proglucagon, Calcitonin, ESR, Galpha(q)-specific peptide GPCRs, CT, FOLH1 (GCP2), microRNA 146a, Glicentin, PP2C, Tissue kallikreins, Kallikrein 1, iNOS, Kv4.2 channel, CGRP, UGT, Chromogranin A, Galpha(…	46																			GOTERM_BP_ALL	GO:0044057~regulation of system process	14	4.59016	0.0577613	CALCA, CHGA, KCND2, DMD, P2RY1, CACNA1H, ADRA2C, NOS2, GPER1, KCNJ2, KCNK1, KCNQ1, KCNIP4, NMU	239	506	15120	1.75038	1	0.825915	66.3989
Aortic Coarctation	5	5.37292e-05	0.000611318	Galpha(q)-specific peptide GPCRs, PP2C, Galpha(i)-specific peptide GPCRs	3																			GOTERM_BP_ALL	GO:0070373~negative regulation of ERK1 and ERK2 cascade	4	1.31148	0.0580726	DUSP4, DMD, WNK2, GPER1	239	56	15120	4.51883	1	0.825074	66.6018
Neoplasms, Fibroepithelial	24	5.46665e-05	0.00061442	ESR1 (nuclear), ESR1 (membrane), ESR, B7-H4, ESR1 (mitochondrial)	5																			GOTERM_BP_ALL	GO:0072337~modified amino acid transport	3	0.983607	0.0583928	SLC16A12, SLC3A1, CRYM	239	25	15120	7.59163	1	0.824291	66.8093
Signs and Symptoms	2542	5.48017e-05	0.00061442	GLP-1, K(+) channel, subfamily J, Galpha(s)-specific class A orphan/other GPCRs, ESR1 (nuclear), MPGF, CRYM, Galpha(i)-specific amine GPCRs, Dystrophin, FUT3, CG alpha, Tubulin beta, TITF1, GLP-2, ASH2, HIF-prolyl hydroxylase, GRPP, COL9A3, PIGA, Alpha-2C-1 adrenergic receptor, ESR1 (membrane), EGLN3, Myosin I, Proglucagon, ATP6V0D, Calcitonin, ESR, Galpha(q)-specific peptide GPCRs, Thyroglobulin…	71																			GOTERM_BP_ALL	GO:0018198~peptidyl-cysteine modification	3	0.983607	0.0583928	DMD, NOS2, MAP6D1	239	25	15120	7.59163	1	0.824291	66.8093
Phenomena and Processes	1341	5.62256e-05	0.000625816	GLP-1, K(+) channel, subfamily J, ESR1 (nuclear), MPGF, Galpha(i)-specific amine GPCRs, FUT3, CG alpha, GLP-2, GRPP, Alpha-2C-1 adrenergic receptor, ESR1 (membrane), Proglucagon, ATP6V0D, ESR, Galpha(q)-specific peptide GPCRs, Thyroglobulin, ACOT11, GRB14, Glicentin, ATF/CREB, STEAP4, Tissue kallikreins, iNOS, UGT, Galpha(i)-specific peptide GPCRs, S100, LPL, Galpha(q)-specific nucleotide-like GP…	44																			GOTERM_BP_ALL	GO:0070838~divalent metal ion transport	12	3.93443	0.0596126	CALCA, GCG, DMD, NIPA2, CACNA1H, NIPA1, GRIN3A, GPER1, KCNJ2, JPH1, SLC39A2, PKD2L1	239	410	15120	1.85162	1	0.82829	67.5887
Neoplastic Syndromes, Hereditary	556	5.95668e-05	0.000655766	WIT1, ESR1 (nuclear), TITF1, miR-146a-5p, ESR1 (membrane), Mucin 4, ESR, Galpha(q)-specific peptide GPCRs, microRNA 146a, ATF/CREB, PP2C, Chromogranin A, Galpha(i)-specific peptide GPCRs, S100, KLF5, FLJ45803, c-Myb, OST2, Glypican-3, ESR1 (mitochondrial), miR-146a-3p, PDGFRL, WNT, S100B	24																			GOTERM_BP_ALL	GO:0010810~regulation of cell-substrate adhesion	7	2.29508	0.0614705	CDH13, TACSTD2, PREX1, DMD, S100A10, AGR2, NET1	239	177	15120	2.50195	1	0.835357	68.7426
Cumulative Trauma Disorders	13	6.10511e-05	0.000655766	ESR1 (nuclear), ESR1 (membrane), ESR, ESR1 (mitochondrial)	4																			GOTERM_BP_ALL	GO:0010628~positive regulation of gene expression	34	11.1475	0.0623765	CGA, CDX2, NR6A1, RORB, RIMS1, BATF, REL, PAX9, P2RY1, BCL3, NKX2-1, ZNF750, MYB, TWISTNB, RUNX2, KLF5, WNT10A, TESC, SSBP3, IKZF2, CHP2, ESR1, GPER1, EDAR, GRHL1, MECOM, GCG, CDH13, LAMP3, ID2, EBF3, CDON, AGR2, FOXI1	239	1596	15120	1.34772	1	0.837453	69.2911
Median Neuropathy	13	6.10511e-05	0.000655766	ESR1 (nuclear), ESR1 (membrane), ESR, ESR1 (mitochondrial)	4																			GOTERM_BP_ALL	GO:0090075~relaxation of muscle	3	0.983607	0.0626202	CHGA, P2RY1, KCNJ2	239	26	15120	7.29965	1	0.836287	69.4371
Carpal Tunnel Syndrome	13	6.10511e-05	0.000655766	ESR1 (nuclear), ESR1 (membrane), ESR, ESR1 (mitochondrial)	4																			GOTERM_BP_ALL	GO:0072511~divalent inorganic cation transport	12	3.93443	0.0627254	CALCA, GCG, DMD, NIPA2, CACNA1H, NIPA1, GRIN3A, GPER1, KCNJ2, JPH1, SLC39A2, PKD2L1	239	413	15120	1.83817	1	0.834455	69.4999
Nerve Compression Syndromes	13	6.10511e-05	0.000655766	ESR1 (nuclear), ESR1 (membrane), ESR, ESR1 (mitochondrial)	4																			GOTERM_BP_ALL	GO:0001503~ossification	11	3.60656	0.0644299	ASPN, CALCA, GRP, BMP3, GPC3, ID2, ESR1, RORB, GPNMB, ATP6V0A4, RUNX2	239	366	15120	1.90136	1	0.840323	70.5008
Neoplasms, Connective Tissue	784	6.7365e-05	0.00071856	Nek2A, ESR1 (nuclear), Galpha(i)-specific amine GPCRs, miR-146a-5p, ESR1 (membrane), ID2, TFPI-2, ESR, Galpha(q)-specific peptide GPCRs, microRNA 146a, ATF/CREB, B7-H4, Connexin 26, CSAG1, iNOS, UGT, Galpha(i)-specific peptide GPCRs, S100, Lipophilin C, Claudin-3, Claudin-4, H-cadherin, RUNX2, ESR1 (mitochondrial), miR-146a-3p, Keratin 7, NY-ESO-1, WNT, CDX2, S100B	30																			GOTERM_BP_ALL	GO:0009914~hormone transport	10	3.27869	0.0647778	KCNS3, GCG, CGA, P2RY1, ADRA2C, NOS2, GPER1, NMU, SMPD3, CRYM	239	318	15120	1.98942	1	0.839674	70.7012
Vascular Diseases	3081	6.87791e-05	0.000725381	GLP-1, K(+) channel, subfamily J, Btbd16, ESR1 (nuclear), ABCC11, MPGF, Galpha(i)-specific amine GPCRs, FUT3, CG alpha, Tubulin beta, CD8, GLP-2, HIF-prolyl hydroxylase, GRPP, Alpha-2C-1 adrenergic receptor, ARPP- 21, miR-146a-5p, ESR1 (membrane), KIAA1467, ZIP2, Proglucagon, ID2, Calcitonin, GSTA1, Olfactory receptor, TFPI-2, ESR, Galpha(q)-specific peptide GPCRs, Thyroglobulin, CT, LAMA3 (Epili…	82																			GOTERM_BP_ALL	GO:0044767~single-organism developmental process	96	31.4754	0.0653999	ASPN, CGA, CDX2, TUBB2B, SYT4, CLDN4, CRABP1, AGTPBP1, CLDN3, PREX1, CXCR2, RORB, GRIN3A, KLHL1, BATF, TSPAN12, GPC3, PAX9, PLS1, SIK1, MYB, JPH1, KCNQ1, LRRC7, NET1, WNT10A, DDC, SSBP3, CLMN, GPR171, ESR1, EDAR, GPER1, MECOM, GRHL1, ASCL2, AMIGO2, DACT2, BTG2, TACSTD2, LCLAT1, SLITRK5, ADD2, TG, PTCHD1, NEK2, TFCP2L1, RIMS1, TRIB1, CALCA, COL9A1, HOXA3, COL9A3, SHISA2, CRISPLD1, B3GNT5, MARVELD2…	239	5299	15120	1.14612	1	0.840309	71.0564
Neoplasms, Complex and Mixed	355	6.8949e-05	0.000725381	WIT1, ESR1 (nuclear), Tubulin beta, TITF1, ESR1 (membrane), Mucin 4, Olfactory receptor, ESR, LY75, ATF/CREB, Glypican-3, Claudin-3, Claudin-4, B3GNT3, ESR1 (mitochondrial), Keratin 7, MALAT1, NY-ESO-1	18																			GOTERM_BP_ALL	GO:0035637~multicellular organismal signaling	6	1.96721	0.0654736	KCND2, GPER1, KCNK1, KCNJ2, KCNQ1, KCNIP4	239	137	15120	2.77067	1	0.8384	71.0982
Obesity	1032	8.43449e-05	0.000875364	GLP-1, K(+) channel, subfamily J, ESR1 (nuclear), MPGF, Galpha(i)-specific amine GPCRs, FUT3, CG alpha, GLP-2, GRPP, ESR1 (membrane), Proglucagon, ATP6V0D, ESR, Galpha(q)-specific peptide GPCRs, ACOT11, Glicentin, ATF/CREB, STEAP4, iNOS, Galpha(i)-specific peptide GPCRs, S100, LPL, KIAA0514, Oxyntomodulin, GLP-1 (7-36) amide, Intelectin-1, PREX1, ESR1 (mitochondrial), GABA-A receptor, IL8RB, GLP-…	36																			GOTERM_BP_ALL	GO:0065008~regulation of biological quality	65	21.3115	0.0656571	CGA, STEAP4, CLDN4, CRABP1, SYT4, AGTPBP1, PREX1, TSPAN8, CXCR2, MALL, SLC35D3, PLS1, NOS2, JPH1, ATP6V0D2, TFPI2, KCNQ1, KCND2, ACOXL, ESR1, WNK2, GPER1, PIGR, TC2N, AMIGO2, CHGA, RHCG, IL20RB, IL20RA, C2CD4B, C2CD4A, SLITRK5, ADD2, TG, PPFIA2, NEK2, KCNJ2, RIMS1, CALCA, KCNS3, DMD, P2RY1, BCL3, NKX2-1, ADRA2C, TFF1, NMU, LPL, TESC, SLC12A2, ATP11A, KCNK1, MUC4, GCG, SCGN, S100B, ID2, NEB, CACNA…	239	3414	15120	1.20449	1	0.83701	71.2021
Overnutrition	1032	8.43449e-05	0.000875364	GLP-1, K(+) channel, subfamily J, ESR1 (nuclear), MPGF, Galpha(i)-specific amine GPCRs, FUT3, CG alpha, GLP-2, GRPP, ESR1 (membrane), Proglucagon, ATP6V0D, ESR, Galpha(q)-specific peptide GPCRs, ACOT11, Glicentin, ATF/CREB, STEAP4, iNOS, Galpha(i)-specific peptide GPCRs, S100, LPL, KIAA0514, Oxyntomodulin, GLP-1 (7-36) amide, Intelectin-1, PREX1, ESR1 (mitochondrial), GABA-A receptor, IL8RB, GLP-…	36																			GOTERM_BP_ALL	GO:1901379~regulation of potassium ion transmembrane transport	4	1.31148	0.0658507	KCNJ2, DPP6, KCNQ1, KCNIP4	239	59	15120	4.28906	1	0.835677	71.3113
Esophageal Diseases	569	8.51814e-05	0.000878112	Nek2A, TFF1, miR-146a-5p, Mucin 4, Galpha(q)-specific peptide GPCRs, microRNA 146a, iNOS, Chromogranin A, Galpha(i)-specific peptide GPCRs, S100, KLF5, TRAG3, Glypican-3, Claudin-3, Claudin-4, miR-146a-3p, Keratin 7, IL8RB, NY-ESO-1, CTAG2, WNT, CDX2, Tetraspanin-8, S100B	24																			GOTERM_BP_ALL	GO:0006936~muscle contraction	10	3.27869	0.0658811	CALCA, CHGA, NEB, DMD, CACNA1H, ADRA2C, GPER1, KCNJ2, KCNQ1, NMU	239	319	15120	1.98318	1	0.83359	71.3283
Body Size	1116	8.80302e-05	0.000901429	GLP-1, K(+) channel, subfamily J, ESR1 (nuclear), MPGF, Galpha(i)-specific amine GPCRs, FUT3, CG alpha, GLP-2, GRPP, ESR1 (membrane), Proglucagon, ATP6V0D, ESR, Galpha(q)-specific peptide GPCRs, ACOT11, GRB14, Glicentin, ATF/CREB, STEAP4, iNOS, Galpha(i)-specific peptide GPCRs, S100, LPL, KIAA0514, Oxyntomodulin, GLP-1 (7-36) amide, Intelectin-1, PREX1, ESR1 (mitochondrial), GABA-A receptor, IL8R…	38																			GOTERM_BP_ALL	GO:0006493~protein O-linked glycosylation	5	1.63934	0.066936	B3GNT5, MUC20, B3GNT3, MUC12, MUC4	239	97	15120	3.26101	1	0.836269	71.9161
Neuroblastoma	465	9.21019e-05	0.000936878	Galpha(i)-specific amine GPCRs, DDC, GRP(1-27), ID2, TFPI-2, GRP(18-27), Galpha(q)-specific peptide GPCRs, Synaptotagmin, ProGRP, GRP(1-27)Gly, PP2C, Secretoneurin, iNOS, BTG2, GRP(1-17), Galpha(i)-specific peptide GPCRs, S100, Glypican-3, Secretogranin II, GRP precursor, NY-ESO-1	21																			GOTERM_BP_ALL	GO:0070887~cellular response to chemical stimulus	51	16.7213	0.066962	CDK19, ASPN, CGA, PREX1, NR6A1, RORB, CXCR2, GPC3, PAX9, NOS2, SIK1, KCNQ1, ATP6V0D2, NET1, DDC, WNT10A, KCND2, ESR1, CHP2, GPER1, EDAR, DAPK2, SCGB2A1, CHGA, IL20RB, CGN, IL20RA, UGT2B15, EGLN3, TRIB1, CALCA, SHISA2, PTK6, P2RY1, NKX2-1, RUNX2, SCG2, KLF5, BMP3, DNMT3A, TESC, NCEH1, GJB2, RASL11B, GCG, CDH13, S100B, ID2, CACNA1H, ATP6V0A4, AGR2	239	2588	15120	1.24669	1	0.834196	71.9304
Migraine with Aura	27	9.93977e-05	0.00100444	Galpha(i)-specific amine GPCRs, Calcitonin, CT, CGRP, Galpha(q)-specific nucleotide-like GPCRs	5																			GOTERM_BP_ALL	GO:0061025~membrane fusion	7	2.29508	0.0676746	SYT4, C2CD4B, C2CD4A, SYT16, TC2N, RIMS1, SAMD9L	239	181	15120	2.44666	1	0.835278	72.3208
Body Weight	1125	0.000103925	0.00104333	GLP-1, K(+) channel, subfamily J, ESR1 (nuclear), MPGF, Galpha(i)-specific amine GPCRs, FUT3, CG alpha, GLP-2, GRPP, ESR1 (membrane), Proglucagon, ATP6V0D, ESR, Galpha(q)-specific peptide GPCRs, ACOT11, GRB14, Glicentin, ATF/CREB, STEAP4, iNOS, Galpha(i)-specific peptide GPCRs, S100, LPL, KIAA0514, Oxyntomodulin, GLP-1 (7-36) amide, Intelectin-1, PREX1, ESR1 (mitochondrial), GABA-A receptor, IL8R…	38																			GOTERM_BP_ALL	GO:0006940~regulation of smooth muscle contraction	4	1.31148	0.0685444	CALCA, ADRA2C, GPER1, NMU	239	60	15120	4.21757	1	0.837044	72.7904
Heart Rupture	6	0.000106045	0.00104337	miR-146a-5p, microRNA 146a, miR-146a-3p	3																			GOTERM_BP_ALL	GO:0051937~catecholamine transport	4	1.31148	0.0685444	CHGA, SYT4, P2RY1, ADRA2C	239	60	15120	4.21757	1	0.837044	72.7904
Heart Rupture, Post-Infarction	6	0.000106045	0.00104337	miR-146a-5p, microRNA 146a, miR-146a-3p	3																			GOTERM_BP_ALL	GO:0045944~positive regulation of transcription from RNA polymerase II promoter	23	7.54098	0.0706436	KLF5, CGA, SSBP3, IKZF2, NR6A1, CHP2, ESR1, GPER1, GRHL1, GCG, BATF, CDH13, REL, PAX9, EBF3, CDON, P2RY1, BCL3, NKX2-1, ZNF750, MYB, FOXI1, RUNX2	239	1001	15120	1.45361	1	0.844087	73.8928
Pancreatitis, Acute Necrotizing	6	0.000106045	0.00104337	Calcitonin, CT, CGRP	3																			GOTERM_BP_ALL	GO:0007155~cell adhesion	34	11.1475	0.0709179	PPFIA2, CLDN4, CLDN3, CD8B, VTCN1, PREX1, CYTH3, PAK6, BATF, CALCA, DMD, BCL3, MYB, GPNMB, RUNX2, PAG1, NET1, TESC, S100P, MYO1B, CRISP2, S100A10, CLDN23, MUC4, CDH13, AMIGO2, LAMA3, DACT2, IL20RB, CGN, TACSTD2, CDON, PERP, AGR2	239	1615	15120	1.33187	1	0.843174	74.0337
Mouth Diseases	4457	0.000106646	0.00104337	NR3A, K(+) channel, subfamily J, ESR1 (nuclear), Galpha(i)-specific amine GPCRs, FIBIN, GNPTA, MFSD4, Cingulin, TFF1, TITF1, CD8, SYT16, MARLIN1, FAM167A, c-Rel (NF-kB subunit), CRISPLD1, COL9A3, ARPP- 21, miR-146a-5p, ESR1 (membrane), Myosin I, ZIP2, Mucin 4, TGM4, Calcitonin, GSTA1, Olfactory receptor, TFPI-2, ESR, Galpha(q)-specific peptide GPCRs, Thyroglobulin, CT, Synaptotagmin IV, GABRP, LR…	109																			GOTERM_BP_ALL	GO:0002695~negative regulation of leukocyte activation	6	1.96721	0.0721447	ID2, IL20RB, VTCN1, GPER1, GPNMB, PAG1	239	141	15120	2.69207	1	0.846264	74.655
Neuroectodermal Tumors, Primitive, Peripheral	471	0.00011016	0.0010679	Galpha(i)-specific amine GPCRs, DDC, GRP(1-27), ID2, TFPI-2, GRP(18-27), Galpha(q)-specific peptide GPCRs, Synaptotagmin, ProGRP, GRP(1-27)Gly, PP2C, Secretoneurin, iNOS, BTG2, GRP(1-17), Galpha(i)-specific peptide GPCRs, S100, Glypican-3, Secretogranin II, GRP precursor, NY-ESO-1	21																			GOTERM_BP_ALL	GO:0007631~feeding behavior	5	1.63934	0.0731132	CALCA, GCG, P2RY1, NKX2-1, NMU	239	100	15120	3.16318	1	0.848211	75.1356
Leg Injuries	15	0.000113326	0.0010679	ESR1 (nuclear), ESR1 (membrane), ESR, ESR1 (mitochondrial)	4																			GOTERM_BP_ALL	GO:0060047~heart contraction	8	2.62295	0.0734305	CALCA, CHGA, KCND2, DMD, KCNK1, KCNJ2, KCNQ1, KCNIP4	239	231	15120	2.19095	1	0.84749	75.2911
Hip Fractures	15	0.000113326	0.0010679	ESR1 (nuclear), ESR1 (membrane), ESR, ESR1 (mitochondrial)	4																			GOTERM_BP_ALL	GO:0050794~regulation of cellular process	162	53.1148	0.0735787	ASPN, PDP1, CGA, CDX2, CRABP1, SYT4, VTCN1, FAM110C, TSPAN8, RORB, GRIN3A, BATF, PLS1, TFPI2, LRRC7, PAG1, NET1, MUC12, WNT10A, BEND3, KCND2, CHP2, WNK2, TC2N, MECOM, GRHL1, PKD2L1, ASCL2, SCGB2A1, TACSTD2, CGN, PDGFRL, C2CD4B, C2CD4A, SLITRK5, GRB14, KLRC1, ADD2, MAP6D1, NEK2, TFCP2L1, ITLN1, KCNJ2, RIMS1, KCNS3, HOXA3, DMD, PTK6, P2RY1, OVOL1, LMTK3, NKX2-1, ADRA2C, TFF1, RUNX2, NOVA1, GABRP, K…	239	9519	15120	1.07666	1	0.846089	75.3635
Hip Injuries	15	0.000113326	0.0010679	ESR1 (nuclear), ESR1 (membrane), ESR, ESR1 (mitochondrial)	4																			GOTERM_BP_ALL	GO:0050793~regulation of developmental process	42	13.7705	0.0736174	TG, ASPN, CGA, CDX2, SYT4, PREX1, CXCR2, RIMS1, TRIB1, CALCA, TSPAN12, GPC3, PAX9, DMD, PTK6, PLS1, NKX2-1, ADRA2C, MYB, GPNMB, SIK1, RUNX2, LRRC7, NET1, WNT10A, NGEF, TESC, SSBP3, GPR171, ESR1, S100A10, GPER1, ASCL2, AMIGO2, LAMA3, S100B, ID2, TACSTD2, CDON, NLN, AGR2, SLITRK5	239	2080	15120	1.27744	1	0.844248	75.3824
Femoral Fractures	15	0.000113326	0.0010679	ESR1 (nuclear), ESR1 (membrane), ESR, ESR1 (mitochondrial)	4																			GOTERM_BP_ALL	GO:0022610~biological adhesion	34	11.1475	0.0737803	PPFIA2, CLDN4, CLDN3, CD8B, VTCN1, PREX1, CYTH3, PAK6, BATF, CALCA, DMD, BCL3, MYB, GPNMB, RUNX2, PAG1, NET1, TESC, S100P, MYO1B, CRISP2, S100A10, CLDN23, MUC4, CDH13, AMIGO2, LAMA3, DACT2, IL20RB, CGN, TACSTD2, CDON, PERP, AGR2	239	1621	15120	1.32694	1	0.84292	75.4616
Mononeuropathies	15	0.000113326	0.0010679	ESR1 (nuclear), ESR1 (membrane), ESR, ESR1 (mitochondrial)	4																			GOTERM_BP_ALL	GO:0042311~vasodilation	4	1.31148	0.0740793	CALCA, CHGA, NOS2, GPER1	239	62	15120	4.08152	1	0.842157	75.6064
Overweight	1048	0.000114602	0.00107335	GLP-1, K(+) channel, subfamily J, ESR1 (nuclear), MPGF, Galpha(i)-specific amine GPCRs, FUT3, CG alpha, GLP-2, GRPP, ESR1 (membrane), Proglucagon, ATP6V0D, ESR, Galpha(q)-specific peptide GPCRs, ACOT11, Glicentin, ATF/CREB, STEAP4, iNOS, Galpha(i)-specific peptide GPCRs, S100, LPL, KIAA0514, Oxyntomodulin, GLP-1 (7-36) amide, Intelectin-1, PREX1, ESR1 (mitochondrial), GABA-A receptor, IL8RB, GLP-…	36																			GOTERM_BP_ALL	GO:0009395~phospholipid catabolic process	3	0.983607	0.0758879	ENPP6, SMPD3, PLA2G4D	239	29	15120	6.54451	1	0.84745	76.4652
Hypertension	620	0.000123375	0.00114851	K(+) channel, subfamily J, ESR1 (nuclear), Galpha(i)-specific amine GPCRs, Alpha-2C-1 adrenergic receptor, ESR1 (membrane), ID2, Calcitonin, GSTA1, ESR, Galpha(q)-specific peptide GPCRs, CT, Secretoneurin, Tissue kallikreins, Kallikrein 1, iNOS, CGRP, Chromogranin A, Galpha(i)-specific peptide GPCRs, LPL, Galpha(q)-specific nucleotide-like GPCRs, P2Y1, Beta adducin, Secretogranin II, ESR1 (mitoch…	25																			GOTERM_BP_ALL	GO:0018200~peptidyl-glutamic acid modification	3	0.983607	0.0758879	FOLH1, FOLH1B, AGTPBP1	239	29	15120	6.54451	1	0.84745	76.4652
Hypersensitivity, Immediate	1745	0.000137643	0.00127361	GLP-1, K(+) channel, subfamily J, ESR1 (nuclear), MPGF, Galpha(i)-specific amine GPCRs, FUT3, Tubulin beta, TITF1, CD8, GLP-2, GRPP, c-Rel (NF-kB subunit), miR-146a-5p, ESR1 (membrane), Proglucagon, Kv9.3, Calcitonin, GSTA1, TMBIM4, ESR, GATA3-AS1, Galpha(q)-specific peptide GPCRs, CT, Synaptotagmin, LAMA3 (Epiligrin), microRNA 146a, Glicentin, ATF/CREB, Keratin 4, Tissue kallikreins, iNOS, CGRP,…	52																			GOTERM_BP_ALL	GO:0030263~apoptotic chromosome condensation	2	0.655738	0.0762745	ERN2, GPER1	239	5	15120	25.3054	1	0.847034	76.645
Carcinoma, Squamous Cell	551	0.000139342	0.00127627	FAM134B, HIF-prolyl hydroxylase, GRP(1-27), ID2, BRK, GSTA1, GRP(18-27), Galpha(q)-specific peptide GPCRs, DNMT3A, ProGRP, GRP(1-27)Gly, ATF/CREB, iNOS, GRP(1-17), Chromogranin A, Galpha(i)-specific peptide GPCRs, S100, Claudin-4, H-cadherin, GRP precursor, CTAG2, WNT, TACSTD2 (TROP2)	23																			GOTERM_BP_ALL	GO:0032962~positive regulation of inositol trisphosphate biosynthetic process	2	0.655738	0.0762745	P2RY1, GPER1	239	5	15120	25.3054	1	0.847034	76.645
Barrett Esophagus	109	0.000139592	0.00127627	Nek2A, TFF1, miR-146a-5p, Mucin 4, microRNA 146a, iNOS, miR-146a-3p, Keratin 7, CDX2	9																			GOTERM_BP_ALL	GO:0046499~S-adenosylmethioninamine metabolic process	2	0.655738	0.0762745	DNMT3A, AMD1	239	5	15120	25.3054	1	0.847034	76.645
Nutrition Disorders	1142	0.000141219	0.00128326	GLP-1, K(+) channel, subfamily J, ESR1 (nuclear), MPGF, Galpha(i)-specific amine GPCRs, FUT3, CG alpha, GLP-2, GRPP, ESR1 (membrane), Proglucagon, ATP6V0D, ESR, Galpha(q)-specific peptide GPCRs, ACOT11, FOLH1 (GCP2), Glicentin, ATF/CREB, STEAP4, iNOS, Chromogranin A, Galpha(i)-specific peptide GPCRs, S100, LPL, KIAA0514, Oxyntomodulin, GLP-1 (7-36) amide, Intelectin-1, PREX1, ESR1 (mitochondrial)…	38																			GOTERM_BP_ALL	GO:0006366~transcription from RNA polymerase II promoter	36	11.8033	0.0766129	CGA, CDX2, TFCP2L1, NR6A1, EGLN3, RORB, BATF, GPC3, PAX9, REL, P2RY1, OVOL1, BCL3, NKX2-1, ZNF750, MYB, RUNX2, KLF5, BMP3, DNMT3A, SSBP3, IKZF2, BEND3, CHP2, ESR1, GPER1, GRHL1, ASCL2, GCG, CDH13, BTG2, ID2, EBF3, CDON, FOXI1, CRYM	239	1741	15120	1.30815	1	0.846436	76.8013
Sarcoma, Endometrial Stromal	29	0.000142028	0.00128326	ESR1 (nuclear), ESR1 (membrane), ESR, ESR1 (mitochondrial), MALAT1	5																			GOTERM_BP_ALL	GO:0055117~regulation of cardiac muscle contraction	4	1.31148	0.0769192	CHGA, DMD, KCNJ2, KCNQ1	239	63	15120	4.01674	1	0.845719	76.942
Cardiovascular Diseases	3393	0.000146507	0.00131599	GLP-1, K(+) channel, subfamily J, Btbd16, ESR1 (nuclear), ABCC11, MPGF, Galpha(i)-specific amine GPCRs, Dystrophin, KCNE4, FUT3, CG alpha, Tubulin beta, CD8, GLP-2, HIF-prolyl hydroxylase, GRPP, Alpha-2C-1 adrenergic receptor, ARPP- 21, miR-146a-5p, ESR1 (membrane), KIAA1467, ZIP2, Proglucagon, ID2, Calcitonin, GSTA1, Olfactory receptor, TFPI-2, ESR, Galpha(q)-specific peptide GPCRs, Thyroglobuli…	87																			GOTERM_BP_ALL	GO:0003015~heart process	8	2.62295	0.0776084	CALCA, CHGA, KCND2, DMD, KCNK1, KCNJ2, KCNQ1, KCNIP4	239	234	15120	2.16286	1	0.846493	77.2555
Foot Ulcer	16	0.000148997	0.00133058	Calcitonin, CT, CGRP, Galpha(i)-specific peptide GPCRs	4																			GOTERM_BP_ALL	GO:2000026~regulation of multicellular organismal development	35	11.4754	0.0786771	TG, ASPN, CDX2, SYT4, PREX1, CXCR2, RIMS1, TRIB1, CALCA, TSPAN12, GPC3, PAX9, DMD, PTK6, NKX2-1, ADRA2C, GPNMB, MYB, RUNX2, LRRC7, WNT10A, NGEF, TESC, GPR171, ESR1, GPER1, ASCL2, AMIGO2, LAMA3, S100B, ID2, TACSTD2, CDON, NLN, SLITRK5	239	1688	15120	1.31175	1	0.848698	77.7338
Carcinoma, Intraductal, Noninfiltrating	280	0.000151771	0.00134081	Nek2A, ESR1 (nuclear), ESR1 (membrane), Mucin 4, ESR, Galpha(q)-specific peptide GPCRs, GABRP, iNOS, Galpha(i)-specific peptide GPCRs, S100, c-Myb, ESR1 (mitochondrial), GABA-A receptor, Keratin 7, S100B	15																			GOTERM_BP_ALL	GO:0071495~cellular response to endogenous stimulus	26	8.52459	0.0793056	ASPN, CGA, NR6A1, RORB, CALCA, GPC3, SHISA2, NKX2-1, SIK1, ATP6V0D2, RUNX2, KCNQ1, KLF5, DNMT3A, DDC, BMP3, WNT10A, ESR1, GPER1, GCG, RASL11B, SCGB2A1, CDH13, CGN, CACNA1H, ATP6V0A4	239	1181	15120	1.39276	1	0.849206	78.0105
Hypertension, Pregnancy-Induced	378	0.000151889	0.00134081	ESR1 (nuclear), Galpha(i)-specific amine GPCRs, ESR1 (membrane), Calcitonin, TFPI-2, ESR, Galpha(q)-specific peptide GPCRs, CT, Tissue kallikreins, Kallikrein 1, iNOS, CGRP, Galpha(i)-specific peptide GPCRs, S100, LPL, Galpha(q)-specific nucleotide-like GPCRs, ESR1 (mitochondrial), S100B	18																			GOTERM_BP_ALL	GO:0009719~response to endogenous stimulus	33	10.8197	0.079744	ASPN, CGA, CLDN4, NR6A1, RORB, CALCA, GPC3, SHISA2, NKX2-1, TFF1, SIK1, KCNQ1, ATP6V0D2, RUNX2, KLF5, WNT10A, DNMT3A, DDC, BMP3, ESR1, GPER1, KCNK1, GJB2, RASL11B, RERG, GCG, SCGB2A1, CDH13, S100B, BTG2, CGN, CACNA1H, ATP6V0A4	239	1576	15120	1.32468	1	0.848999	78.2017
In-house Adverse Events	3949	0.000164803	0.0014465	GLP-1, K(+) channel, subfamily J, Galpha(s)-specific class A orphan/other GPCRs, ESR1 (nuclear), MPGF, CRYM, Galpha(i)-specific amine GPCRs, Dystrophin, KCNE4, FUT3, CG alpha, Tubulin beta, TFF1, TITF1, CD8, GLP-2, UGT2B7, HIF-prolyl hydroxylase, GRPP, c-Rel (NF-kB subunit), COL9A3, PIGA, Alpha-2C-1 adrenergic receptor, miR-146a-5p, ESR1 (membrane), Myosin I, Proglucagon, Mucin 4, ID2, Kv9.3, Cal…	98																			GOTERM_BP_ALL	GO:0032940~secretion by cell	22	7.21311	0.0798001	PPFIA2, LPL, CGA, SYT4, VTCN1, GPER1, TC2N, RIMS1, KCNS3, GCG, CHGA, GNPTAB, P2RY1, C2CD4B, SYT16, C2CD4A, ADRA2C, NOS2, PRSS12, SMPD3, NMU, SCG2	239	961	15120	1.44828	1	0.847368	78.226
Rheumatic Diseases	1715	0.000169299	0.00147752	Galpha(s)-specific class A orphan/other GPCRs, ESR1 (nuclear), Galpha(i)-specific amine GPCRs, COL9A1, TFF1, CD8, AMD1, FAM167A, c-Rel (NF-kB subunit), COL9A3, miR-146a-5p, ESR1 (membrane), GRP(1-27), Mucin 4, Asporin, Calcitonin, Olfactory receptor, ESR, GRP(18-27), Galpha(q)-specific peptide GPCRs, CT, GABRP, ProGRP, GRP(1-27)Gly, ATP6V0A, microRNA 146a, LAMP3, ATF/CREB, B7-H4, Tissue kallikrei…	51																			GOTERM_BP_ALL	GO:0051952~regulation of amine transport	4	1.31148	0.0798064	CHGA, SYT4, P2RY1, ADRA2C	239	64	15120	3.95397	1	0.845553	78.2288
Pregnancy Complications	674	0.0001828	0.00158633	K(+) channel, subfamily J, ESR1 (nuclear), GCNF, Galpha(i)-specific amine GPCRs, CG alpha, ASH2, ESR1 (membrane), Calcitonin, TFPI-2, ESR, Galpha(q)-specific peptide GPCRs, CT, PP2C, Tissue kallikreins, Kallikrein 1, iNOS, CGRP, Galpha(i)-specific peptide GPCRs, S100, LPL, Galpha(q)-specific nucleotide-like GPCRs, PSCA, ESR1 (mitochondrial), IL8RB, KCNQ1, S100B	26																			GOTERM_BP_ALL	GO:0045893~positive regulation of transcription, DNA-templated	28	9.18033	0.0800472	CGA, CDX2, NR6A1, RORB, BATF, REL, PAX9, P2RY1, BCL3, NKX2-1, ZNF750, MYB, RUNX2, KLF5, SSBP3, TESC, IKZF2, CHP2, ESR1, GPER1, GRHL1, MECOM, GCG, CDH13, ID2, EBF3, CDON, FOXI1	239	1294	15120	1.36892	1	0.844627	78.333
Vertigo	17	0.00019213	0.00165793	ESR1 (nuclear), ESR1 (membrane), ESR, ESR1 (mitochondrial)	4																			GOTERM_BP_ALL	GO:1903508~positive regulation of nucleic acid-templated transcription	28	9.18033	0.0800472	CGA, CDX2, NR6A1, RORB, BATF, REL, PAX9, P2RY1, BCL3, NKX2-1, ZNF750, MYB, RUNX2, KLF5, SSBP3, TESC, IKZF2, CHP2, ESR1, GPER1, GRHL1, MECOM, GCG, CDH13, ID2, EBF3, CDON, FOXI1	239	1294	15120	1.36892	1	0.844627	78.333
Endometrial Hyperplasia	31	0.000197393	0.00169383	ESR1 (nuclear), ESR1 (membrane), ESR, ESR1 (mitochondrial), CDX2	5																			GOTERM_BP_ALL	GO:0016051~carbohydrate biosynthetic process	7	2.29508	0.0803935	GCG, P2RY1, FUT3, B3GNT3, NLN, GPER1, SIK1	239	190	15120	2.33076	1	0.844104	78.482
Cholangiocarcinoma	141	0.000212396	0.00181089	TFF1, miR-146a-5p, Mucin 4, microRNA 146a, S100, Glypican-3, miR-146a-3p, Keratin 7, CDX2, S100P	10																			GOTERM_BP_ALL	GO:0042221~response to chemical	70	22.9508	0.080818	ASPN, CDK19, CGA, CLDN4, PREX1, NR6A1, RORB, CXCR2, GRIN3A, GPC3, PAX9, NOS2, SIK1, ATP6V0D2, KCNQ1, LRRC7, NET1, DDC, WNT10A, KCND2, CHP2, ESR1, EDAR, GPER1, PIGR, DAPK2, PKD2L1, SCGB2A1, CHGA, IL20RB, BTG2, CGN, IL20RA, UGT2B15, SLITRK5, TG, EGLN3, TRIB1, CALCA, SHISA2, REL, PTK6, P2RY1, NKX2-1, TFF1, GPNMB, RUNX2, SCG2, KLF5, LPL, BMP3, DNMT3A, TESC, NCEH1, S100P, OR51E1, KCNK1, GJB2, GCG, RER…	239	3759	15120	1.17809	1	0.843879	78.6633
Mouth Neoplasms	3876	0.000213393	0.00181089	NR3A, K(+) channel, subfamily J, ESR1 (nuclear), Galpha(i)-specific amine GPCRs, FIBIN, GNPTA, MFSD4, Cingulin, TITF1, SYT16, MARLIN1, c-Rel (NF-kB subunit), CRISPLD1, COL9A3, ARPP- 21, ESR1 (membrane), Myosin I, ZIP2, TGM4, GSTA1, Olfactory receptor, TFPI-2, ESR, Galpha(q)-specific peptide GPCRs, Thyroglobulin, Synaptotagmin IV, GABRP, LRRC31, DNMT3A, Synaptotagmin, RHCG, ATP6V0A, LY75, CACNA1 T…	96																			GOTERM_BP_ALL	GO:0006357~regulation of transcription from RNA polymerase II promoter	36	11.8033	0.0815337	CGA, CDX2, TFCP2L1, NR6A1, EGLN3, BATF, GPC3, PAX9, REL, P2RY1, OVOL1, BCL3, NKX2-1, ZNF750, MYB, RUNX2, KLF5, BMP3, DNMT3A, SSBP3, IKZF2, BEND3, BHLHE22, CHP2, ESR1, GPER1, GRHL1, ASCL2, GCG, CDH13, BTG2, ID2, EBF3, CDON, FOXI1, CRYM	239	1751	15120	1.30068	1	0.844739	78.9658
Drug-Related Side Effects and Adverse Reactions	3978	0.000217248	0.00182982	GLP-1, K(+) channel, subfamily J, Galpha(s)-specific class A orphan/other GPCRs, ESR1 (nuclear), MPGF, CRYM, Galpha(i)-specific amine GPCRs, Dystrophin, KCNE4, FUT3, CG alpha, Tubulin beta, TFF1, TITF1, CD8, GLP-2, UGT2B7, HIF-prolyl hydroxylase, GRPP, c-Rel (NF-kB subunit), COL9A3, PIGA, Alpha-2C-1 adrenergic receptor, miR-146a-5p, ESR1 (membrane), Myosin I, Proglucagon, Mucin 4, ID2, Kv9.3, Cal…	98																			GOTERM_BP_ALL	GO:0050789~regulation of biological process	168	55.082	0.0817786	ASPN, PDP1, CGA, CDX2, CRABP1, SYT4, VTCN1, FAM110C, RORB, TSPAN8, GRIN3A, BATF, PLS1, TFPI2, LRRC7, PAG1, NET1, MUC12, WNT10A, BEND3, KCND2, CHP2, WNK2, TC2N, MECOM, GRHL1, PKD2L1, ASCL2, SCGB2A1, TACSTD2, CGN, PDGFRL, C2CD4B, C2CD4A, SLITRK5, GRB14, KLRC1, ADD2, MAP6D1, NEK2, TFCP2L1, HSD17B13, ITLN1, KCNJ2, RIMS1, KCNS3, HOXA3, DMD, PTK6, P2RY1, OVOL1, LMTK3, NKX2-1, ADRA2C, TFF1, RUNX2, NOVA1…	239	9938	15120	1.06946	1	0.843853	79.0684
Fallopian Tube Neoplasms	49	0.000218006	0.00182982	ESR1 (nuclear), ESR1 (membrane), ESR, LAMA3 (Epiligrin), ESR1 (mitochondrial), Evi-1	6																			GOTERM_BP_ALL	GO:0006814~sodium ion transport	7	2.29508	0.0822098	TESC, SLC12A2, DMD, SLC38A11, WNK2, KCNK1, PKD2L1	239	191	15120	2.31856	1	0.84366	79.2479
Body Weights and Measures	1084	0.000221322	0.00184756	GLP-1, K(+) channel, subfamily J, ESR1 (nuclear), MPGF, Galpha(i)-specific amine GPCRs, FUT3, CG alpha, GLP-2, GRPP, ESR1 (membrane), Proglucagon, ATP6V0D, ESR, Galpha(q)-specific peptide GPCRs, ACOT11, Glicentin, ATF/CREB, STEAP4, iNOS, Galpha(i)-specific peptide GPCRs, S100, LPL, KIAA0514, Oxyntomodulin, GLP-1 (7-36) amide, Intelectin-1, PREX1, ESR1 (mitochondrial), GABA-A receptor, IL8RB, GLP-…	36																			GOTERM_BP_ALL	GO:0009628~response to abiotic stimulus	24	7.86885	0.0836549	TG, DNMT3A, LPL, ARPP21, KCND2, SLC12A2, CLDN3, EGLN3, KCNJ2, PKD2L1, ASCL2, CALCA, S100B, ID2, BTG2, DMD, ACOT11, P2RY1, BCL3, NKX2-1, NOS2, SIK1, NMU, NET1	239	1077	15120	1.40977	1	0.847149	79.8387
Hypersensitivity	1873	0.000232839	0.0019332	GLP-1, K(+) channel, subfamily J, ESR1 (nuclear), MPGF, Galpha(i)-specific amine GPCRs, FUT3, Tubulin beta, TITF1, CD8, GLP-2, GRPP, c-Rel (NF-kB subunit), miR-146a-5p, ESR1 (membrane), Proglucagon, ID2, Kv9.3, Calcitonin, GSTA1, TMBIM4, ESR, GATA3-AS1, Galpha(q)-specific peptide GPCRs, CT, Synaptotagmin, LAMA3 (Epiligrin), microRNA 146a, Glicentin, ATF/CREB, PP2C, Keratin 4, Tissue kallikreins, …	54																			GOTERM_BP_ALL	GO:0030801~positive regulation of cyclic nucleotide metabolic process	5	1.63934	0.0840272	CALCA, GCG, CHGA, NOS2, GPER1	239	105	15120	3.01255	1	0.846735	79.9883
Skin Diseases	10273	0.000238739	0.00196214	Annexin VIII, Nek2A, NR3A, WIT1, K(+) channel, subfamily J, TMPRSS4, WNK2, Btbd16, Galpha(s)-specific class A orphan/other GPCRs, ESR1 (nuclear), ABCC11, SFN, Galpha(i)-specific amine GPCRs, LMTK3, COL9A1, KCNE4, GNPTA, MFSD4, FUT3, CG alpha, Cingulin, C8FW (GIG2), TRIM58, Tubulin beta, TFF1, TITF1, CD8, UGT2B7, HIF-prolyl hydroxylase, MARLIN1, FAM167A, NEFM, c-Rel (NF-kB subunit), COL9A3, Helios…	214																			GOTERM_BP_ALL	GO:0051254~positive regulation of RNA metabolic process	29	9.5082	0.0845209	CGA, CDX2, NR6A1, RORB, BATF, REL, PAX9, P2RY1, BCL3, NKX2-1, ZNF750, MYB, RUNX2, KLF5, TESC, SSBP3, IKZF2, CHP2, ESR1, GPER1, GRHL1, MECOM, GCG, CDH13, BTG2, ID2, EBF3, CDON, FOXI1	239	1358	15120	1.35099	1	0.846759	80.1851
Vestibular Diseases	18	0.000243588	0.00196214	ESR1 (nuclear), ESR1 (membrane), ESR, ESR1 (mitochondrial)	4																			GOTERM_BP_ALL	GO:0044801~single-organism membrane fusion	6	1.96721	0.0846802	SYT4, C2CD4B, C2CD4A, SYT16, TC2N, SAMD9L	239	148	15120	2.56474	1	0.845596	80.2482
Leiomyoma, Uterine	18	0.000243588	0.00196214	ESR1 (nuclear), ESR1 (membrane), ESR, ESR1 (mitochondrial)	4																			GOTERM_BP_ALL	GO:0050880~regulation of blood vessel size	6	1.96721	0.0846802	CALCA, CHGA, P2RY1, ADRA2C, NOS2, GPER1	239	148	15120	2.56474	1	0.845596	80.2482
Neurotic Disorders	50	0.000244083	0.00196214	ESR1 (nuclear), Galpha(i)-specific amine GPCRs, ESR1 (membrane), ESR, ESR1 (mitochondrial), GABA-A receptor	6																			GOTERM_BP_ALL	GO:1900026~positive regulation of substrate adhesion-dependent cell spreading	3	0.983607	0.0851805	PREX1, S100A10, NET1	239	31	15120	6.12228	1	0.845651	80.4452
Prolapse	50	0.000244083	0.00196214	Galpha(s)-specific class A orphan/other GPCRs, ESR1 (nuclear), ESR1 (membrane), ESR, Galpha(q)-specific peptide GPCRs, ESR1 (mitochondrial)	6																			GOTERM_BP_ALL	GO:0070371~ERK1 and ERK2 cascade	8	2.62295	0.085599	GCG, DUSP4, DMD, P2RY1, ESR1, WNK2, GPER1, GPNMB	239	240	15120	2.10879	1	0.845418	80.6085
Bone Remodeling	93	0.000246545	0.00196214	ESR1 (nuclear), ESR1 (membrane), ESR, Tissue kallikreins, S100, Galpha(q)-specific nucleotide-like GPCRs, P2Y1, ESR1 (mitochondrial)	8																			GOTERM_BP_ALL	GO:0007224~smoothened signaling pathway	5	1.63934	0.0863008	GPC3, PTCHD1, CDON, RUNX2, PKD2L1	239	106	15120	2.98413	1	0.84618	80.8796
Musculoskeletal Physiological Phenomena	93	0.000246545	0.00196214	ESR1 (nuclear), ESR1 (membrane), ESR, Tissue kallikreins, S100, Galpha(q)-specific nucleotide-like GPCRs, P2Y1, ESR1 (mitochondrial)	8																			GOTERM_BP_ALL	GO:0035150~regulation of tube size	6	1.96721	0.0865592	CALCA, CHGA, P2RY1, ADRA2C, NOS2, GPER1	239	149	15120	2.54753	1	0.845391	80.9784
Musculoskeletal Physiological Processes	93	0.000246545	0.00196214	ESR1 (nuclear), ESR1 (membrane), ESR, Tissue kallikreins, S100, Galpha(q)-specific nucleotide-like GPCRs, P2Y1, ESR1 (mitochondrial)	8																			GOTERM_BP_ALL	GO:0045935~positive regulation of nucleobase-containing compound metabolic process	33	10.8197	0.0889187	CGA, CDX2, NEK2, NR6A1, RORB, CALCA, BATF, REL, PAX9, P2RY1, BCL3, NKX2-1, ZNF750, NOS2, MYB, RUNX2, KLF5, TESC, SSBP3, IKZF2, CHP2, ESR1, GPER1, GRHL1, MECOM, GCG, CDH13, CHGA, BTG2, ID2, EBF3, CDON, FOXI1	239	1593	15120	1.31055	1	0.851775	81.8592
Arthritis	1789	0.000253696	0.00200865	Galpha(s)-specific class A orphan/other GPCRs, ESR1 (nuclear), Galpha(i)-specific amine GPCRs, COL9A1, TFF1, CD8, AMD1, FAM167A, c-Rel (NF-kB subunit), COL9A3, miR-146a-5p, ESR1 (membrane), GRP(1-27), Mucin 4, Asporin, Calcitonin, Olfactory receptor, ESR, GRP(18-27), Galpha(q)-specific peptide GPCRs, CT, GABRP, Synaptotagmin, ProGRP, GRP(1-27)Gly, ATP6V0A, microRNA 146a, LAMP3, ATF/CREB, B7-H4, T…	52																			GOTERM_BP_ALL	GO:0032960~regulation of inositol trisphosphate biosynthetic process	2	0.655738	0.0908194	P2RY1, GPER1	239	6	15120	21.0879	1	0.856376	82.5405
Ischemia	362	0.000271291	0.00213694	Galpha(i)-specific amine GPCRs, Tubulin beta, HIF-prolyl hydroxylase, Calcitonin, Galpha(q)-specific peptide GPCRs, CT, ATF/CREB, Tissue kallikreins, Kallikrein 1, iNOS, CGRP, Galpha(i)-specific peptide GPCRs, S100, LPL, Galpha(q)-specific nucleotide-like GPCRs, IL8RB, S100B	17																			GOTERM_BP_ALL	GO:0060075~regulation of resting membrane potential	2	0.655738	0.0908194	KCNK1, KCNJ2	239	6	15120	21.0879	1	0.856376	82.5405
Diabetes Mellitus, Type 2	1439	0.000273858	0.00214616	GLP-1, K(+) channel, subfamily J, Galpha(s)-specific class A orphan/other GPCRs, ESR1 (nuclear), MPGF, Galpha(i)-specific amine GPCRs, CG alpha, GLP-2, RIMS1, GRPP, miR-146a-5p, ESR1 (membrane), Proglucagon, ESR, Galpha(q)-specific peptide GPCRs, GABRP, ATP6V0A, HOXA3, CACNA1 T-type, GRB14, microRNA 146a, Glicentin, ATF/CREB, Keratin 4, Tissue kallikreins, Kallikrein 1, iNOS, CACNA1H, Galpha(i)-s…	44																			GOTERM_BP_ALL	GO:0071705~nitrogen compound transport	17	5.57377	0.0919674	DDC, SLC12A2, SYT4, SLC16A12, ABCC11, SLC38A11, GPER1, SLC3A1, KCNS3, GCG, CHGA, RHCG, P2RY1, ADRA2C, NOS2, CRYM, SMPD3	239	706	15120	1.52334	1	0.858436	82.9403
Malabsorption Syndromes	329	0.000277403	0.0021629	GLP-1, MPGF, CD8, GLP-2, GRPP, Proglucagon, Galpha(q)-specific peptide GPCRs, FOLH1 (GCP2), Glicentin, ATF/CREB, S100, Oxyntomodulin, GLP-1 (7-36) amide, GLP-1 (7-37), Glucagon, S100B	16																			GOTERM_BP_ALL	GO:1902680~positive regulation of RNA biosynthetic process	28	9.18033	0.092059	CGA, CDX2, NR6A1, RORB, BATF, REL, PAX9, P2RY1, BCL3, NKX2-1, ZNF750, MYB, RUNX2, KLF5, SSBP3, TESC, IKZF2, CHP2, ESR1, GPER1, GRHL1, MECOM, GCG, CDH13, ID2, EBF3, CDON, FOXI1	239	1314	15120	1.34808	1	0.857137	82.9718
Body Constitution	1098	0.000282661	0.00219276	GLP-1, K(+) channel, subfamily J, ESR1 (nuclear), MPGF, Galpha(i)-specific amine GPCRs, FUT3, CG alpha, GLP-2, GRPP, ESR1 (membrane), Proglucagon, ATP6V0D, ESR, Galpha(q)-specific peptide GPCRs, ACOT11, Glicentin, ATF/CREB, STEAP4, iNOS, Galpha(i)-specific peptide GPCRs, S100, LPL, KIAA0514, Oxyntomodulin, GLP-1 (7-36) amide, Intelectin-1, PREX1, ESR1 (mitochondrial), GABA-A receptor, IL8RB, GLP-…	36																			GOTERM_BP_ALL	GO:0010720~positive regulation of cell development	13	4.2623	0.0931578	SYT4, PREX1, S100A10, GPER1, RIMS1, TRIB1, ID2, PTK6, CDON, DMD, ADRA2C, LRRC7, NET1	239	495	15120	1.66147	1	0.85901	83.3456
Ossification of Posterior Longitudinal Ligament	19	0.000304256	0.00233668	ESR1 (nuclear), ESR1 (membrane), ESR, ESR1 (mitochondrial)	4																			GOTERM_BP_ALL	GO:0097529~myeloid leukocyte migration	6	1.96721	0.094292	CALCA, CHGA, PREX1, CXCR2, DAPK2, SCG2	239	153	15120	2.48093	1	0.860952	83.7233
Carcinoma, Papillary	19	0.000304256	0.00233668	Tissue kallikreins, Claudin-3, Claudin-4, RUNX2	4																			GOTERM_BP_ALL	GO:0060323~head morphogenesis	3	0.983607	0.0947952	SSBP3, CRISPLD1, PAX9	239	33	15120	5.75124	1	0.860941	83.8883
Adenoma	620	0.000307197	0.00234634	ESR1 (nuclear), Galpha(i)-specific amine GPCRs, CG alpha, TITF1, HIF-prolyl hydroxylase, ESR1 (membrane), ESR, Galpha(q)-specific peptide GPCRs, ATF/CREB, iNOS, Chromogranin A, Galpha(i)-specific peptide GPCRs, S100, KLF5, c-Myb, Secretagogin, REG4, H-cadherin, Intelectin-1, ESR1 (mitochondrial), Keratin 7, WNT, CDX2, MALL	24																			GOTERM_BP_ALL	GO:0046903~secretion	24	7.86885	0.0965488	PPFIA2, LPL, CGA, SYT4, VTCN1, GPER1, TC2N, RIMS1, KCNS3, GCG, CHGA, GNPTAB, P2RY1, C2CD4B, SYT16, C2CD4A, ADRA2C, NOS2, KCNQ1, AGR2, PRSS12, SMPD3, NMU, SCG2	239	1096	15120	1.38533	1	0.864669	84.4509
Hypospadias	34	0.0003095	0.00234634	ESR1 (nuclear), ESR1 (membrane), ESR, ATF/CREB, ESR1 (mitochondrial)	5																			GOTERM_BP_ALL	GO:0070372~regulation of ERK1 and ERK2 cascade	8	2.62295	0.0969418	GCG, DUSP4, DMD, P2RY1, ESR1, WNK2, GPER1, GPNMB	239	247	15120	2.04902	1	0.864319	84.5744
Head Injuries, Closed	2	0.000313151	0.00234634	S100, S100B	2																			GOTERM_BP_ALL	GO:0030279~negative regulation of ossification	4	1.31148	0.0980825	CALCA, GRP, ID2, RORB	239	70	15120	3.61506	1	0.86615	84.9277
Spinal Cord Vascular Diseases	2	0.000313151	0.00234634	S100, S100B	2																			GOTERM_BP_ALL	GO:0007200~phospholipase C-activating G-protein coupled receptor signaling pathway	5	1.63934	0.0981106	CALCA, CHGA, P2RY1, ESR1, CXCR2	239	111	15120	2.84971	1	0.864744	84.9363
Spinal Cord Ischemia	2	0.000313151	0.00234634	S100, S100B	2																			GOTERM_BP_ALL	GO:0007188~adenylate cyclase-modulating G-protein coupled receptor signaling pathway	6	1.96721	0.098287	CALCA, GCG, CHGA, P2RY1, ADRA2C, GPER1	239	155	15120	2.44891	1	0.863772	84.9902
Joint Diseases	1816	0.000363132	0.00270763	Galpha(s)-specific class A orphan/other GPCRs, ESR1 (nuclear), Galpha(i)-specific amine GPCRs, COL9A1, TFF1, CD8, AMD1, FAM167A, c-Rel (NF-kB subunit), COL9A3, miR-146a-5p, ESR1 (membrane), GRP(1-27), Mucin 4, Asporin, Calcitonin, Olfactory receptor, ESR, GRP(18-27), Galpha(q)-specific peptide GPCRs, CT, GABRP, Synaptotagmin, ProGRP, GRP(1-27)Gly, ATP6V0A, microRNA 146a, LAMP3, ATF/CREB, B7-H4, T…	52																			GOTERM_BP_ALL	GO:0008284~positive regulation of cell proliferation	19	6.22951	0.098355	KLF5, CGA, SSBP3, CDX2, VTCN1, CHP2, ESR1, CXCR2, GPER1, CDH13, HOXA3, ID2, S100B, DLX6, CDON, BNC1, CEACAM6, RUNX2, SCG2	239	822	15120	1.4623	1	0.862487	85.011
Tobacco Use Disorder	338	0.000374017	0.00276949	NR3A, K(+) channel, subfamily J, Galpha(i)-specific amine GPCRs, DDC, ENPP6, Olfactory receptor, Galpha(q)-specific peptide GPCRs, GRB14, Galpha(i)-specific peptide GPCRs, H-cadherin, GABA-A receptor, DPP6, Sphingomyelinase, LINC01140, NIPA2, ROR-beta	16																			GOTERM_BP_ALL	GO:0003012~muscle system process	11	3.60656	0.0985849	CALCA, CHGA, NEB, DMD, P2RY1, CACNA1H, ADRA2C, GPER1, KCNJ2, KCNQ1, NMU	239	398	15120	1.74849	1	0.861678	85.0809
Mayer-Rokitansky-Kuster-Hauser Syndrome	20	0.000375035	0.00276949	ESR1 (nuclear), ESR1 (membrane), ESR, ESR1 (mitochondrial)	4																			GOTERM_BP_ALL	GO:0051179~localization	98	32.1311	0.0993057	CGA, CDX2, SYT4, CRABP1, TUBB2B, VTCN1, FAM110C, GRIN3A, PLS1, NET1, KCND2, ABCC11, CHP2, TC2N, WNK2, PKD2L1, RHCG, TACSTD2, C2CD4B, C2CD4A, ADD2, GRB14, ITLN1, SLC38A11, KCNJ2, RIMS1, KCNS3, PTK6, DMD, P2RY1, NKX2-1, ADRA2C, GABRP, LPL, TESC, S100P, MYO1B, NIPA2, S100A10, ATP11A, NIPA1, KCNK1, LAMA3, CACNA1H, SYT16, AGR2, CRYM, STEAP4, MLPH, PREX1, SLC16A12, CXCR2, KCNIP4, GPC3, SLC35D3, CEACAM6…	239	5527	15120	1.12174	1	0.862303	85.298
Musculoskeletal Diseases	2616	0.000394025	0.0028958	K(+) channel, subfamily J, Galpha(s)-specific class A orphan/other GPCRs, ESR1 (nuclear), CRYM, Galpha(i)-specific amine GPCRs, Dystrophin, COL9A1, GNPTA, TFF1, TITF1, CD8, AMD1, FAM167A, c-Rel (NF-kB subunit), COL9A3, miR-146a-5p, ESR1 (membrane), GRP(1-27), Mucin 4, Asporin, Calcitonin, Nebulin, Olfactory receptor, ESR, GRP(18-27), Galpha(q)-specific peptide GPCRs, CT, GABRP, Synaptotagmin, Pro…	69																			GOTERM_BP_ALL	GO:0090004~positive regulation of establishment of protein localization to plasma membrane	3	0.983607	0.0997143	PLS1, GPER1, AGR2	239	34	15120	5.58208	1	0.862021	85.4198
Male Urogenital Diseases	13529	0.000422519	0.00309043	Annexin VIII, GLP-1, NR3A, FAM134B, WIT1, K(+) channel, subfamily J, SLFN13, TMPRSS4, WNK2, Btbd16, Galpha(s)-specific class A orphan/other GPCRs, ESR1 (nuclear), ABCC11, RNF186, MPGF, SFN, CRYM, Galpha(i)-specific amine GPCRs, Dystrophin, LMTK3, GNPTA, MFSD4, OR51E1, CG alpha, Cingulin, C8FW (GIG2), Tubulin beta, TFF1, TITF1, CD8, GLP-2, UGT2B7, HIF-prolyl hydroxylase, SYT16, GRPP, AMD1, MARLIN1…	267
Esophageal Achalasia	9	0.000428074	0.00311622	iNOS, S100, S100B	3
Neuroectodermal Tumors, Primitive	2629	0.000453411	0.00328509	K(+) channel, subfamily J, TMPRSS4, Galpha(i)-specific amine GPCRs, Dystrophin, Cingulin, DDC, GPR109A, GRP(1-27), Mucin 4, ID2, Olfactory receptor, TFPI-2, GRP(18-27), Galpha(q)-specific peptide GPCRs, Thyroglobulin, Synaptotagmin, ProGRP, GRP(1-27)Gly, FAM189A1, LY75, CACNA1 T-type, FOLH1 (GCP2), ATF/CREB, PP2C, Clmn, Tricellulin, Secretoneurin, STEAP4, MS4A8B, NAALADL2, Tissue kallikreins, OSP…	69
Fibroadenoma	21	0.000456846	0.00329444	ESR1 (nuclear), ESR1 (membrane), ESR, ESR1 (mitochondrial)	4
Infertility, Female	37	0.000464225	0.00333201	ESR1 (nuclear), ESR1 (membrane), Mucin 4, ESR, ESR1 (mitochondrial)	5
Physiological Phenomena	1259	0.00048451	0.00346143	GLP-1, K(+) channel, subfamily J, ESR1 (nuclear), MPGF, Galpha(i)-specific amine GPCRs, FUT3, CG alpha, GLP-2, GRPP, Alpha-2C-1 adrenergic receptor, ESR1 (membrane), Proglucagon, ATP6V0D, ESR, Galpha(q)-specific peptide GPCRs, ACOT11, GRB14, Glicentin, ATF/CREB, STEAP4, iNOS, Galpha(i)-specific peptide GPCRs, S100, LPL, KIAA0514, Oxyntomodulin, GLP-1 (7-36) amide, Intelectin-1, PREX1, ESR1 (mitoc…	39
Glioma	4428	0.000509473	0.00362292	Annexin VIII, NR3A, K(+) channel, subfamily J, TMPRSS4, WNK2, ESR1 (nuclear), ABCC11, Galpha(i)-specific amine GPCRs, Dystrophin, MFSD4, Cingulin, TRIM58, HIF-prolyl hydroxylase, CRISPLD1, miR-146a-5p, ESR1 (membrane), EGLN3, KIAA1467, Myosin I, TMEM46, ZIP2, GPR109A, Mucin 4, ID2, Calcitonin, GPNMB (Osteoactivin), TMBIM4, Olfactory receptor, TFPI-2, ESR, Galpha(q)-specific peptide GPCRs, Thyrogl…	105
Hereditary breast cancer	188	0.000547903	0.00387825	ESR1 (nuclear), TFF1, HIF-prolyl hydroxylase, miR-146a-5p, ESR1 (membrane), EGLN3, ESR, microRNA 146a, ESR1 (mitochondrial), miR-146a-3p, NY-ESO-1	11
Salivary Gland Diseases	766	0.000567822	0.0040008	ESR1 (nuclear), Galpha(i)-specific amine GPCRs, TFF1, TITF1, FAM167A, miR-146a-5p, ESR1 (membrane), Mucin 4, Calcitonin, ESR, Galpha(q)-specific peptide GPCRs, CT, GABRP, microRNA 146a, Geminin, Tissue kallikreins, iNOS, CGRP, Galpha(i)-specific peptide GPCRs, S100, PIGR, REG4, ESR1 (mitochondrial), GABA-A receptor, miR-146a-3p, Keratin 7, IL8RB	27
Bile Duct Neoplasms	81	0.000583487	0.0040924	ESR1 (nuclear), ESR1 (membrane), ESR, Glypican-3, ESR1 (mitochondrial), Keratin 7, CDX2	7
Ileus	10	0.000603518	0.00417164	Calcitonin, CT, CGRP	3
Carcinosarcoma	10	0.000603518	0.00417164	Claudin-3, Claudin-4, NY-ESO-1	3
Esophagitis, Peptic	10	0.000603518	0.00417164	Galpha(q)-specific peptide GPCRs, Galpha(i)-specific peptide GPCRs, IL8RB	3
Vulvar Neoplasms	59	0.000605648	0.00417164	ESR1 (nuclear), ESR1 (membrane), ESR, Keratin 4, S100, ESR1 (mitochondrial)	6
Sarcoma	934	0.000617526	0.00423446	Nek2A, ESR1 (nuclear), Galpha(i)-specific amine GPCRs, miR-146a-5p, ESR1 (membrane), ID2, TFPI-2, ESR, Galpha(q)-specific peptide GPCRs, microRNA 146a, ATF/CREB, Keratin 4, Connexin 26, CSAG1, UGT, Chromogranin A, Galpha(i)-specific peptide GPCRs, S100, Lipophilin C, Claudin-3, Claudin-4, H-cadherin, RUNX2, ESR1 (mitochondrial), miR-146a-3p, Keratin 7, MALAT1, NY-ESO-1, WNT, CDX2, S100B	31
Aggressive Periodontitis	23	0.000657293	0.00448659	Galpha(q)-specific peptide GPCRs, iNOS, Galpha(i)-specific peptide GPCRs, S100	4
Polyomavirus Infections	60	0.000663057	0.00448659	Galpha(q)-specific peptide GPCRs, Chromogranin A, Galpha(i)-specific peptide GPCRs, Glypican-3, Claudin-3, Claudin-4	6
Fallopian Tube Diseases	60	0.000663057	0.00448659	ESR1 (nuclear), ESR1 (membrane), ESR, LAMA3 (Epiligrin), ESR1 (mitochondrial), Evi-1	6
Pre-Eclampsia	360	0.000739773	0.00498373	ESR1 (nuclear), Galpha(i)-specific amine GPCRs, ESR1 (membrane), Calcitonin, TFPI-2, ESR, Galpha(q)-specific peptide GPCRs, CT, iNOS, CGRP, Galpha(i)-specific peptide GPCRs, S100, LPL, Galpha(q)-specific nucleotide-like GPCRs, ESR1 (mitochondrial), S100B	16
Epilepsy	506	0.000747505	0.00501383	K(+) channel, subfamily J, Galpha(i)-specific amine GPCRs, GNPTA, miR-146a-5p, Calcitonin, CT, GABRP, DNMT3A, Synaptotagmin, CACNA1 T-type, microRNA 146a, CACNA1H, CGRP, NKCC1, Galpha(i)-specific peptide GPCRs, S100, GABA-A receptor, miR-146a-3p, WNT, S100B	20
Hypothalamic Neoplasms	110	0.000765327	0.00509866	ESR1 (nuclear), Galpha(i)-specific amine GPCRs, CG alpha, ESR1 (membrane), ESR, Galpha(i)-specific peptide GPCRs, ESR1 (mitochondrial), WNT	8
Lymphatic Diseases	2631	0.000766791	0.00509866	Annexin VIII, Nek2A, Btbd16, ESR1 (nuclear), ABCC11, Dystrophin, Cingulin, CD8, c-Rel (NF-kB subunit), Helios, PIGA, miR-146a-5p, ESR1 (membrane), Myosin I, Mucin 4, ID2, ENPP6, BRK, Olfactory receptor, ESR, Galpha(q)-specific peptide GPCRs, Basonuclin, DNMT3A, LY75, CACNA1 T-type, microRNA 146a, FBXL16, ATF/CREB, PP2C, Clmn, NAALADL2, Tissue kallikreins, ORP-family, iNOS, CACNA1H, HAT, UGT, Chro…	68
Cysts	435	0.000810028	0.00536294	K(+) channel, subfamily J, ESR1 (nuclear), Galpha(i)-specific amine GPCRs, CG alpha, ESR1 (membrane), Calcitonin, ESR, Galpha(q)-specific peptide GPCRs, CT, Keratin 4, Tissue kallikreins, CGRP, NKCC1, S100, Claudin-3, RUNX2, Intelectin-1, ESR1 (mitochondrial)	18
Foot Diseases	11	0.00081897	0.00539888	Calcitonin, CT, CGRP	3
Plasmacytoma	42	0.000842766	0.005532	ESR1 (nuclear), ESR1 (membrane), ESR, ESR1 (mitochondrial), NY-ESO-1	5
Dementia, Vascular	63	0.000860831	0.00560759	ESR1 (nuclear), ESR1 (membrane), ESR, Galpha(q)-specific peptide GPCRs, Galpha(i)-specific peptide GPCRs, ESR1 (mitochondrial)	6
Bone Resorption	112	0.000861584	0.00560759	ESR1 (nuclear), ESR1 (membrane), ESR, Tissue kallikreins, S100, Galpha(q)-specific nucleotide-like GPCRs, P2Y1, ESR1 (mitochondrial)	8
Breast Neoplasms	8192	0.000878561	0.00569397	Annexin VIII, Nek2A, NR3A, WIT1, K(+) channel, subfamily J, TMPRSS4, WNK2, Btbd16, Galpha(s)-specific class A orphan/other GPCRs, ESR1 (nuclear), ABCC11, SFN, Galpha(i)-specific amine GPCRs, LMTK3, COL9A1, GNPTA, FUT3, CG alpha, C8FW (GIG2), Tubulin beta, TFF1, TITF1, CD8, HIF-prolyl hydroxylase, FAM167A, NEFM, c-Rel (NF-kB subunit), COL9A3, Helios, Alpha-2C-1 adrenergic receptor, miR-146a-5p, ES…	174
Breast Diseases	8194	0.000890472	0.00574691	Annexin VIII, Nek2A, NR3A, WIT1, K(+) channel, subfamily J, TMPRSS4, WNK2, Btbd16, Galpha(s)-specific class A orphan/other GPCRs, ESR1 (nuclear), ABCC11, SFN, Galpha(i)-specific amine GPCRs, LMTK3, COL9A1, GNPTA, FUT3, CG alpha, C8FW (GIG2), Tubulin beta, TFF1, TITF1, CD8, HIF-prolyl hydroxylase, FAM167A, NEFM, c-Rel (NF-kB subunit), COL9A3, Helios, Alpha-2C-1 adrenergic receptor, miR-146a-5p, ES…	174
Supratentorial Neoplasms	113	0.000913227	0.00586852	ESR1 (nuclear), Galpha(i)-specific amine GPCRs, CG alpha, ESR1 (membrane), ESR, Galpha(i)-specific peptide GPCRs, ESR1 (mitochondrial), WNT	8
Wounds, Nonpenetrating	3	0.000928418	0.00586852	S100, S100B	2
Hematoma	3	0.000928418	0.00586852	S100, S100B	2
Asphyxia	3	0.000928418	0.00586852	S100, S100B	2
Hepatic Encephalopathy	3	0.000928418	0.00586852	S100, S100B	2
Substance-Related Disorders	672	0.000955099	0.00601243	NR3A, K(+) channel, subfamily J, Galpha(i)-specific amine GPCRs, UGT2B7, DDC, ENPP6, Calcitonin, GSTA1, Olfactory receptor, Galpha(q)-specific peptide GPCRs, CT, GRB14, CGRP, UGT, Galpha(i)-specific peptide GPCRs, Galpha(q)-specific nucleotide-like GPCRs, H-cadherin, GABA-A receptor, Keratin 7, DPP6, Sphingomyelinase, LINC01140, NIPA2, ROR-beta	24
Varicose Ulcer	26	0.00106423	0.00667208	ESR1 (nuclear), ESR1 (membrane), ESR, ESR1 (mitochondrial)	4
Carcinoma, Neuroendocrine	90	0.00109507	0.00683749	TITF1, Chromogranin A, Galpha(i)-specific peptide GPCRs, Glypican-3, Claudin-3, Claudin-4, CDX2	7
Synovitis	45	0.00115912	0.0072081	ESR1 (nuclear), ESR1 (membrane), ESR, Galpha(q)-specific peptide GPCRs, ESR1 (mitochondrial)	5
Thymus Neoplasms	91	0.00116865	0.00723806	ESR1 (nuclear), ESR1 (membrane), ESR, LY75, Chromogranin A, ESR1 (mitochondrial), Keratin 7	7
Primary Ovarian Insufficiency	67	0.00119181	0.00732248	ESR1 (nuclear), Galpha(i)-specific amine GPCRs, ESR1 (membrane), ESR, POF1B, ESR1 (mitochondrial)	6
Intracranial Arteriosclerosis	67	0.00119181	0.00732248	ESR1 (nuclear), ESR1 (membrane), ESR, Galpha(q)-specific peptide GPCRs, Galpha(i)-specific peptide GPCRs, ESR1 (mitochondrial)	6
Vaginal Diseases	27	0.00123203	0.00753943	ESR1 (nuclear), ESR1 (membrane), ESR, ESR1 (mitochondrial)	4
Genetic Diseases, Inborn	3372	0.00127667	0.00778159	GLP-1, WIT1, K(+) channel, subfamily J, ESR1 (nuclear), MPGF, CRYM, Galpha(i)-specific amine GPCRs, Dystrophin, COL9A1, GNPTA, FUT3, CG alpha, Tubulin beta, TITF1, CD8, GLP-2, UGT2B7, RIMS1, SYT16, GRPP, COL9A3, miR-146a-5p, ESR1 (membrane), Proglucagon, Mucin 4, Calcitonin, GSTA1, ESR, Galpha(q)-specific peptide GPCRs, CT, Synaptotagmin IV, GABRP, Synaptotagmin, LAMA3 (Epiligrin), ATP6V0A, FOLH1…	82
Carcinoma, Endometrioid	46	0.00128185	0.0077823	ESR1 (nuclear), ESR1 (membrane), ESR, ESR1 (mitochondrial), Keratin 7	5
Biliary Tract Diseases	492	0.00131921	0.0079776	ESR1 (nuclear), Galpha(i)-specific amine GPCRs, TFF1, ESR1 (membrane), Mucin 4, ESR, Galpha(q)-specific peptide GPCRs, iNOS, UGT, Galpha(i)-specific peptide GPCRs, Glypican-3, REG4, Claudin-4, H-cadherin, PSCA, ESR1 (mitochondrial), Keratin 7, IL8RB, CDX2	19
Leiomyosarcoma	93	0.0013274	0.007991	ESR1 (nuclear), ESR1 (membrane), ESR, Keratin 4, S100, ESR1 (mitochondrial), Keratin 7	7
Immune System Diseases	6340	0.00133183	0.007991	Annexin VIII, Nek2A, GLP-1, NR3A, K(+) channel, subfamily J, Btbd16, Galpha(s)-specific class A orphan/other GPCRs, ESR1 (nuclear), ABCC11, MPGF, Galpha(i)-specific amine GPCRs, Dystrophin, FUT3, CG alpha, Cingulin, Tubulin beta, TFF1, TITF1, CD8, GLP-2, GRPP, AMD1, FAM167A, c-Rel (NF-kB subunit), Helios, PIGA, ARPP- 21, miR-146a-5p, ESR1 (membrane), KIAA1467, Myosin I, Proglucagon, Mucin 4, ID2,…	139
Cholelithiasis	120	0.00134818	0.00802637	ESR1 (nuclear), Galpha(i)-specific amine GPCRs, ESR1 (membrane), ESR, Galpha(q)-specific peptide GPCRs, UGT, ESR1 (mitochondrial), CDX2	8
Pain	120	0.00134818	0.00802637	Galpha(i)-specific amine GPCRs, Calcitonin, Galpha(q)-specific peptide GPCRs, Thyroglobulin, CT, iNOS, CGRP, Galpha(i)-specific peptide GPCRs	8
Skin and Connective Tissue Diseases	10708	0.00141321	0.00831017	Annexin VIII, Nek2A, NR3A, WIT1, K(+) channel, subfamily J, TMPRSS4, WNK2, Btbd16, Galpha(s)-specific class A orphan/other GPCRs, ESR1 (nuclear), ABCC11, SFN, Galpha(i)-specific amine GPCRs, LMTK3, COL9A1, KCNE4, GNPTA, MFSD4, FUT3, CG alpha, Cingulin, C8FW (GIG2), TRIM58, Tubulin beta, TFF1, TITF1, CD8, UGT2B7, HIF-prolyl hydroxylase, AMD1, MARLIN1, FAM167A, NEFM, c-Rel (NF-kB subunit), COL9A3, …	217
Stomatognathic Diseases	5443	0.00141664	0.00831017	NR3A, K(+) channel, subfamily J, Galpha(s)-specific class A orphan/other GPCRs, ESR1 (nuclear), Galpha(i)-specific amine GPCRs, FIBIN, GNPTA, MFSD4, Cingulin, TFF1, TITF1, CD8, SYT16, MARLIN1, FAM167A, c-Rel (NF-kB subunit), CRISPLD1, COL9A3, Helios, ARPP- 21, miR-146a-5p, ESR1 (membrane), Myosin I, ZIP2, Mucin 4, TGM4, Kv9.3, Calcitonin, GSTA1, Nebulin, Olfactory receptor, TFPI-2, ESR, Galpha(q)…	122
Scoliosis	28	0.00141749	0.00831017	ESR1 (nuclear), ESR1 (membrane), ESR, ESR1 (mitochondrial)	4
Spinal Curvatures	28	0.00141749	0.00831017	ESR1 (nuclear), ESR1 (membrane), ESR, ESR1 (mitochondrial)	4
Otorhinolaryngologic Diseases	3942	0.00145401	0.00849188	K(+) channel, subfamily J, Galpha(s)-specific class A orphan/other GPCRs, ESR1 (nuclear), CRYM, Galpha(i)-specific amine GPCRs, FUT3, CD8, UGT2B7, HIF-prolyl hydroxylase, MARLIN1, c-Rel (NF-kB subunit), COL9A3, Helios, ARPP- 21, miR-146a-5p, ESR1 (membrane), EGLN3, Myosin I, CRISP-2, GPR109A, Mucin 4, Kv9.3, Calcitonin, Nebulin, Olfactory receptor, ESR, Galpha(q)-specific peptide GPCRs, CT, UBE2E…	93
Gastritis	181	0.00149437	0.00869454	FUT3, TFF1, Galpha(q)-specific peptide GPCRs, PP2C, iNOS, Chromogranin A, Galpha(i)-specific peptide GPCRs, Keratin 7, PDGFRL, CDX2	10
Otorhinolaryngologic Neoplasms	3492	0.00151623	0.00878839	K(+) channel, subfamily J, Galpha(s)-specific class A orphan/other GPCRs, ESR1 (nuclear), Galpha(i)-specific amine GPCRs, FUT3, CD8, UGT2B7, HIF-prolyl hydroxylase, MARLIN1, c-Rel (NF-kB subunit), Helios, ARPP- 21, miR-146a-5p, ESR1 (membrane), EGLN3, Myosin I, CRISP-2, GPR109A, Mucin 4, Kv9.3, Calcitonin, Nebulin, Olfactory receptor, ESR, Galpha(q)-specific peptide GPCRs, CT, UBE2E3, Synaptotagm…	84
Esophageal Neoplasms	499	0.00155103	0.00895633	miR-146a-5p, Galpha(q)-specific peptide GPCRs, microRNA 146a, iNOS, Chromogranin A, Galpha(i)-specific peptide GPCRs, S100, KLF5, TRAG3, Glypican-3, Claudin-3, Claudin-4, miR-146a-3p, Keratin 7, NY-ESO-1, CTAG2, WNT, CDX2, Tetraspanin-8	19
Congenital, Hereditary, and Neonatal Diseases and Abnormalities	3903	0.0016013	0.00921198	GLP-1, WIT1, K(+) channel, subfamily J, Galpha(s)-specific class A orphan/other GPCRs, ESR1 (nuclear), MPGF, CRYM, Galpha(i)-specific amine GPCRs, Dystrophin, COL9A1, GNPTA, FUT3, CG alpha, Tubulin beta, TITF1, CD8, GLP-2, UGT2B7, RIMS1, SYT16, GRPP, COL9A3, miR-146a-5p, ESR1 (membrane), DDC, Proglucagon, Mucin 4, Calcitonin, GSTA1, TFPI-2, ESR, Galpha(q)-specific peptide GPCRs, CT, Synaptotagmin…	92
Acrocallosal Syndrome	29	0.00162156	0.00929374	UGT2B7, Mucin 4, UGT, GABA-A receptor	4
Adrenal Gland Diseases	390	0.0016992	0.00970249	K(+) channel, subfamily J, ESR1 (nuclear), Galpha(i)-specific amine GPCRs, Tubulin beta, ESR1 (membrane), ESR, Galpha(q)-specific peptide GPCRs, Keratin 4, Chromogranin A, Galpha(i)-specific peptide GPCRs, WNT10A, S100, ESR1 (mitochondrial), Keratin 7, WNT, S100B	16
Eclampsia	72	0.00173323	0.00984378	Calcitonin, Galpha(q)-specific peptide GPCRs, CT, CGRP, S100, S100B	6
Intestinal Obstruction	14	0.00173676	0.00984378	Calcitonin, CT, CGRP	3
Neoplasms, Fibrous Tissue	218	0.00182518	0.0103069	ESR1 (nuclear), miR-146a-5p, ESR1 (membrane), TFPI-2, ESR, microRNA 146a, ATF/CREB, B7-H4, iNOS, ESR1 (mitochondrial), miR-146a-3p	11
Whim Syndrome	4	0.00183506	0.0103129	Galpha(q)-specific peptide GPCRs, Galpha(i)-specific peptide GPCRs	2
Adrenocortical Carcinoma	126	0.00183966	0.0103129	ESR1 (nuclear), Galpha(i)-specific amine GPCRs, Tubulin beta, ESR1 (membrane), ESR, WNT10A, ESR1 (mitochondrial), WNT	8
Thymoma	73	0.00186082	0.0103716	ESR1 (nuclear), ESR1 (membrane), ESR, LY75, ESR1 (mitochondrial), Keratin 7	6
Hypotension	50	0.0018704	0.0103716	K(+) channel, subfamily J, Galpha(i)-specific amine GPCRs, Alpha-2C-1 adrenergic receptor, Galpha(q)-specific peptide GPCRs, Galpha(i)-specific peptide GPCRs	5
Osteoarthritis, Knee	50	0.0018704	0.0103716	ESR1 (nuclear), ESR1 (membrane), Asporin, ESR, ESR1 (mitochondrial)	5
Chorioamnionitis	31	0.00208931	0.0115025	Galpha(i)-specific amine GPCRs, Galpha(q)-specific peptide GPCRs, Galpha(i)-specific peptide GPCRs, IL8RB	4
Urinary Calculi	31	0.00208931	0.0115025	ESR1 (nuclear), ESR1 (membrane), ESR, ESR1 (mitochondrial)	4
Pituitary Neoplasms	129	0.00213339	0.0117032	ESR1 (nuclear), Galpha(i)-specific amine GPCRs, CG alpha, ESR1 (membrane), ESR, Galpha(i)-specific peptide GPCRs, ESR1 (mitochondrial), WNT	8
Sarcoma, Clear Cell	15	0.00214262	0.011712	ATF/CREB, S100, S100B	3
Tumor Virus Infections	291	0.00216874	0.0118127	TFPI-2, Galpha(q)-specific peptide GPCRs, PP2C, iNOS, Chromogranin A, Galpha(i)-specific peptide GPCRs, WNT10A, Glypican-3, Claudin-3, Claudin-4, Bcl-3, PSCA, WNT	13
Crohn Disease	635	0.00224646	0.0121928	Galpha(s)-specific class A orphan/other GPCRs, miR-146a-5p, Calcitonin, ESR, Galpha(q)-specific peptide GPCRs, CT, microRNA 146a, ATF/CREB, PP2C, iNOS, CGRP, UGT, Chromogranin A, Galpha(i)-specific peptide GPCRs, S100, Galpha(q)-specific nucleotide-like GPCRs, Claudin-4, Bcl-3, Intelectin-1, miR-146a-3p, CEACAM6, CDX2	22
Fetal Diseases	131	0.00234886	0.0126914	Galpha(i)-specific amine GPCRs, CG alpha, TFPI-2, Galpha(q)-specific peptide GPCRs, Galpha(i)-specific peptide GPCRs, S100, IL8RB, S100B	8
Urolithiasis	32	0.00235485	0.0126914	ESR1 (nuclear), ESR1 (membrane), ESR, ESR1 (mitochondrial)	4
Pituitary Diseases	193	0.00239751	0.0128761	ESR1 (nuclear), Galpha(i)-specific amine GPCRs, CG alpha, ESR1 (membrane), ESR, Galpha(q)-specific peptide GPCRs, Galpha(i)-specific peptide GPCRs, LPL, ESR1 (mitochondrial), WNT	10
Pheochromocytoma	53	0.00242632	0.0129855	Galpha(q)-specific peptide GPCRs, Secretoneurin, Chromogranin A, Galpha(i)-specific peptide GPCRs, Secretogranin II	5
Central Nervous System Diseases	3098	0.00245244	0.0130797	GLP-1, K(+) channel, subfamily J, ESR1 (nuclear), MPGF, Galpha(i)-specific amine GPCRs, Dystrophin, GNPTA, FUT3, CG alpha, Tubulin beta, TITF1, CD8, GLP-2, HIF-prolyl hydroxylase, SYT16, GRPP, NEFM, miR-146a-5p, ESR1 (membrane), ZIP2, Proglucagon, Asporin, Calcitonin, Olfactory receptor, TFPI-2, ESR, Galpha(q)-specific peptide GPCRs, CT, Synaptotagmin IV, GABRP, DNMT3A, Synaptotagmin, FLJ34047, C…	75
Pancreatitis, Chronic	261	0.00250718	0.0133254	TFF1, Mucin 4, ID2, GSTA1, TFPI-2, Galpha(q)-specific peptide GPCRs, Galpha(i)-specific peptide GPCRs, S100, RUNX2, NY-ESO-1, WNT, S100P	12
Neoplasms, Connective and Soft Tissue	1109	0.00253121	0.0134067	Nek2A, ESR1 (nuclear), Galpha(i)-specific amine GPCRs, miR-146a-5p, ESR1 (membrane), ID2, TFPI-2, ESR, Galpha(q)-specific peptide GPCRs, microRNA 146a, ATF/CREB, B7-H4, Keratin 4, Connexin 26, CSAG1, iNOS, UGT, Chromogranin A, Galpha(i)-specific peptide GPCRs, S100, Lipophilin C, Claudin-3, Claudin-4, H-cadherin, RUNX2, ESR1 (mitochondrial), miR-146a-3p, Keratin 7, MALAT1, NY-ESO-1, WNT, CDX2, S1…	33
Inflammation	935	0.0025423	0.0134192	ESR1 (nuclear), ABCC11, Galpha(i)-specific amine GPCRs, FUT3, miR-146a-5p, ESR1 (membrane), PLA2G4D, Calcitonin, TFPI-2, ESR, Galpha(q)-specific peptide GPCRs, CT, microRNA 146a, Tissue kallikreins, Kallikrein 1, iNOS, CGRP, Chromogranin A, Galpha(i)-specific peptide GPCRs, S100, RASL11B, CED-6, ESR1 (mitochondrial), miR-146a-3p, IL8RB, Sphingomyelinase, WNT, Serpin MEPI, S100B	29
Anxiety Disorders	195	0.00258355	0.0135902	ESR1 (nuclear), Galpha(i)-specific amine GPCRs, ESR1 (membrane), ESR, Galpha(q)-specific peptide GPCRs, ATF/CREB, Galpha(i)-specific peptide GPCRs, Galpha(q)-specific nucleotide-like GPCRs, ESR1 (mitochondrial), GABA-A receptor	10
Peripheral Nervous System Neoplasms	370	0.00262537	0.013763	ESR1 (nuclear), miR-146a-5p, ESR1 (membrane), ID2, ESR, Galpha(q)-specific peptide GPCRs, microRNA 146a, WNT10A, S100, DACT2, ESR1 (mitochondrial), miR-146a-3p, Keratin 7, WNT, S100B	15
Liver Failure	54	0.00263576	0.0137705	Galpha(q)-specific peptide GPCRs, iNOS, Galpha(i)-specific peptide GPCRs, S100, S100B	5
Neurofibroma	409	0.00273269	0.0142285	ESR1 (nuclear), miR-146a-5p, ESR1 (membrane), ID2, ESR, Galpha(q)-specific peptide GPCRs, microRNA 146a, Galpha(i)-specific peptide GPCRs, WNT10A, S100, DACT2, ESR1 (mitochondrial), miR-146a-3p, PDGFRL, WNT, S100B	16
Breast Neoplasms, Male	106	0.00281055	0.0145845	ESR1 (nuclear), TFF1, ESR1 (membrane), ESR, PP2C, Tissue kallikreins, ESR1 (mitochondrial)	7
Arrhythmias, Cardiac	166	0.00288452	0.0148679	K(+) channel, subfamily J, Galpha(i)-specific amine GPCRs, KCNE4, Alpha-2C-1 adrenergic receptor, Galpha(q)-specific peptide GPCRs, Kv4.2 channel, Galpha(i)-specific peptide GPCRs, Kir2.1, KCNQ1	9
Carcinoma, Islet Cell	166	0.00288452	0.0148679	Annexin VIII, ATP6V0A, PP2C, Galpha(i)-specific peptide GPCRs, LBP9, S100, PDP1, ANXA8L2, GABA-A receptor	9
Thyroid Carcinoma, Follicular	107	0.00296267	0.0151219	miR-146a-5p, Thyroglobulin, microRNA 146a, S100, Glypican-3, miR-146a-3p, FCGBP	7
Aneuploidy	107	0.00296267	0.0151219	ESR1 (nuclear), CG alpha, TFF1, ESR1 (membrane), ESR, Tissue kallikreins, ESR1 (mitochondrial)	7
Vulvar Diseases	80	0.00296335	0.0151219	ESR1 (nuclear), ESR1 (membrane), ESR, Keratin 4, S100, ESR1 (mitochondrial)	6
Respiration Disorders	199	0.0029903	0.0151723	Galpha(i)-specific amine GPCRs, TITF1, HIF-prolyl hydroxylase, EGLN3, Calcitonin, Galpha(q)-specific peptide GPCRs, CT, CGRP, Galpha(i)-specific peptide GPCRs, LPL	10
Hodgkin Disease	167	0.00300258	0.0151723	Annexin VIII, CD8, c-Rel (NF-kB subunit), ID2, Galpha(q)-specific peptide GPCRs, Galpha(i)-specific peptide GPCRs, CD8 beta, Bcl-3, ANXA8L2	9
Embolism and Thrombosis	267	0.00301684	0.0151723	ESR1 (nuclear), Galpha(i)-specific amine GPCRs, Tubulin beta, ESR1 (membrane), ESR, Galpha(q)-specific peptide GPCRs, Galpha(i)-specific peptide GPCRs, LPL, Galpha(q)-specific nucleotide-like GPCRs, Galpha(i)-specific class A orphan/other GPCRs, P2Y1, ESR1 (mitochondrial)	12
Hypertrophy	267	0.00301684	0.0151723	ESR1 (nuclear), Galpha(i)-specific amine GPCRs, Dystrophin, ESR1 (membrane), ESR, Galpha(q)-specific peptide GPCRs, Kallikrein 11, Tissue kallikreins, Chromogranin A, Galpha(i)-specific peptide GPCRs, S100, ESR1 (mitochondrial)	12
Venous Malformations, Multiple Cutaneous And Mucosal	5	0.00302261	0.0151723	S100, S100B	2
Hepatic Insufficiency	56	0.00309346	0.0154774	Galpha(q)-specific peptide GPCRs, iNOS, Galpha(i)-specific peptide GPCRs, S100, S100B	5
Peritoneal Diseases	81	0.00315374	0.0157277	Mucin 4, iNOS, S100, Claudin-3, Claudin-4, Keratin 7	6
Neuroendocrine Tumors	3838	0.00319864	0.0159	NR3A, K(+) channel, subfamily J, Galpha(s)-specific class A orphan/other GPCRs, ESR1 (nuclear), Galpha(i)-specific amine GPCRs, CG alpha, Tubulin beta, TITF1, CD8, c-Rel (NF-kB subunit), Helios, ARPP- 21, ESR1 (membrane), S100A10, Myosin I, CRISP-2, KIAA1244, Mucin 4, GSTA1, GPNMB (Osteoactivin), Olfactory receptor, TFPI-2, ESR, Galpha(q)-specific peptide GPCRs, Basonuclin, UBE2E3, Synaptotagmin,…	89
Liver Neoplasms	2981	0.00323487	0.0160283	K(+) channel, subfamily J, Galpha(s)-specific class A orphan/other GPCRs, ESR1 (nuclear), Galpha(i)-specific amine GPCRs, Dystrophin, FUT3, CD8, HIF-prolyl hydroxylase, miR-146a-5p, ESR1 (membrane), ID2, GPNMB (Osteoactivin), Olfactory receptor, TFPI-2, ESR, Galpha(q)-specific peptide GPCRs, Thyroglobulin, DNMT3A, Synaptotagmin, ATP6V0A, CACNA1 T-type, microRNA 146a, Geminin, ATF/CREB, PP2C, Tric…	72
Osteoporosis, Postmenopausal	169	0.00325014	0.0160521	ESR1 (nuclear), ESR1 (membrane), Calcitonin, ESR, Galpha(q)-specific peptide GPCRs, CT, CGRP, Galpha(i)-specific peptide GPCRs, ESR1 (mitochondrial)	9
Varicose Veins	35	0.00328902	0.016089	ESR1 (nuclear), ESR1 (membrane), ESR, ESR1 (mitochondrial)	4
Menstruation Disturbances	35	0.00328902	0.016089	ESR1 (nuclear), ESR1 (membrane), ESR, ESR1 (mitochondrial)	4
Altitude Sickness	35	0.00328902	0.016089	Galpha(i)-specific amine GPCRs, HIF-prolyl hydroxylase, EGLN3, Galpha(q)-specific peptide GPCRs	4
Abnormalities, Multiple	536	0.00343239	0.016737	K(+) channel, subfamily J, ESR1 (nuclear), Galpha(i)-specific amine GPCRs, ESR1 (membrane), ESR, Galpha(q)-specific peptide GPCRs, CDON, PP2C, Connexin 26, WNT10A, S100, Glypican-3, ESR1 (mitochondrial), GABA-A receptor, EDAR, KCNQ1, WNT, NIPA2, S100B	19
Carcinoma, Hepatocellular	2890	0.00347733	0.0168719	K(+) channel, subfamily J, Galpha(s)-specific class A orphan/other GPCRs, ESR1 (nuclear), Galpha(i)-specific amine GPCRs, Dystrophin, FUT3, CD8, miR-146a-5p, ESR1 (membrane), ID2, GPNMB (Osteoactivin), Olfactory receptor, TFPI-2, ESR, Galpha(q)-specific peptide GPCRs, Thyroglobulin, DNMT3A, Synaptotagmin, ATP6V0A, CACNA1 T-type, microRNA 146a, Geminin, ATF/CREB, PP2C, Tricellulin, Secretoneurin, …	70
Necrosis	700	0.00348203	0.0168719	GLP-1, MPGF, Galpha(i)-specific amine GPCRs, Dystrophin, Tubulin beta, GLP-2, GRPP, Proglucagon, Galpha(q)-specific peptide GPCRs, Glicentin, ATF/CREB, PP2C, iNOS, Galpha(i)-specific peptide GPCRs, S100, LPL, PIGR, Oxyntomodulin, GLP-1 (7-36) amide, Sphingomyelinase, EDAR, GLP-1 (7-37), Glucagon	23
Sprains and Strains	204	0.00356892	0.0172386	ESR1 (nuclear), Galpha(i)-specific amine GPCRs, ESR1 (membrane), ESR, Galpha(q)-specific peptide GPCRs, Galpha(i)-specific peptide GPCRs, S100, PIGR, ESR1 (mitochondrial), S100B	10
Abdominal Neoplasms	58	0.00360584	0.017308	Mucin 4, S100, Claudin-3, Claudin-4, Keratin 7	5
Peritoneal Neoplasms	58	0.00360584	0.017308	Mucin 4, S100, Claudin-3, Claudin-4, Keratin 7	5
Conjunctival Diseases	172	0.00365131	0.0174717	ESR1 (nuclear), TFF1, ESR1 (membrane), ESR, S100, c-Myb, RUNX2, ESR1 (mitochondrial), S100B	9
Esophagitis	18	0.00369436	0.0175686	Galpha(q)-specific peptide GPCRs, Galpha(i)-specific peptide GPCRs, IL8RB	3
Poisoning	141	0.00369445	0.0175686	ESR1 (nuclear), Galpha(i)-specific amine GPCRs, ESR1 (membrane), ESR, Galpha(q)-specific peptide GPCRs, iNOS, Galpha(i)-specific peptide GPCRs, ESR1 (mitochondrial)	8
Central Nervous System Neoplasms	621	0.00371484	0.0176111	ESR1 (nuclear), Galpha(i)-specific amine GPCRs, Dystrophin, CG alpha, ESR1 (membrane), Asporin, Olfactory receptor, ESR, Galpha(q)-specific peptide GPCRs, Connexin 26, UGT, Galpha(i)-specific peptide GPCRs, S100, REG4, PREX1, ESR1 (mitochondrial), GABA-A receptor, Ssdp1, Keratin 7, WNT, S100B	21
Prostatic Neoplasms	9153	0.00377056	0.0178203	Annexin VIII, FAM134B, K(+) channel, subfamily J, SLFN13, TMPRSS4, WNK2, Galpha(s)-specific class A orphan/other GPCRs, ESR1 (nuclear), ABCC11, SFN, CRYM, Galpha(i)-specific amine GPCRs, Dystrophin, LMTK3, GNPTA, MFSD4, OR51E1, CG alpha, Cingulin, C8FW (GIG2), Tubulin beta, TFF1, TITF1, CD8, UGT2B7, HIF-prolyl hydroxylase, SYT16, AMD1, MARLIN1, FAM167A, NEFM, CRISPLD1, COL9A3, PIGA, ARPP- 21, miR…	187
Epilepsies, Partial	173	0.00379334	0.0178729	Galpha(i)-specific amine GPCRs, miR-146a-5p, DNMT3A, Synaptotagmin, microRNA 146a, Galpha(i)-specific peptide GPCRs, GABA-A receptor, miR-146a-3p, WNT	9
Prostatic Diseases	9158	0.00388162	0.0181868	Annexin VIII, FAM134B, K(+) channel, subfamily J, SLFN13, TMPRSS4, WNK2, Galpha(s)-specific class A orphan/other GPCRs, ESR1 (nuclear), ABCC11, SFN, CRYM, Galpha(i)-specific amine GPCRs, Dystrophin, LMTK3, GNPTA, MFSD4, OR51E1, CG alpha, Cingulin, C8FW (GIG2), Tubulin beta, TFF1, TITF1, CD8, UGT2B7, HIF-prolyl hydroxylase, SYT16, AMD1, MARLIN1, FAM167A, NEFM, CRISPLD1, COL9A3, PIGA, ARPP- 21, miR…	187
Penile Diseases	59	0.00388363	0.0181868	ESR1 (nuclear), ESR1 (membrane), ESR, ATF/CREB, ESR1 (mitochondrial)	5
Carcinoma, Transitional Cell	85	0.00400764	0.0187104	ESR1 (nuclear), ESR1 (membrane), ESR, S100, ESR1 (mitochondrial), Keratin 7	6
Esophageal Motility Disorders	37	0.00403529	0.0187824	iNOS, S100, CDX2, S100B	4
Genital Neoplasms, Male	9166	0.0040654	0.0188654	Annexin VIII, FAM134B, K(+) channel, subfamily J, SLFN13, TMPRSS4, WNK2, Galpha(s)-specific class A orphan/other GPCRs, ESR1 (nuclear), ABCC11, SFN, CRYM, Galpha(i)-specific amine GPCRs, Dystrophin, LMTK3, GNPTA, MFSD4, OR51E1, CG alpha, Cingulin, C8FW (GIG2), Tubulin beta, TFF1, TITF1, CD8, UGT2B7, HIF-prolyl hydroxylase, SYT16, AMD1, MARLIN1, FAM167A, NEFM, CRISPLD1, COL9A3, PIGA, ARPP- 21, miR…	187
Arthritis, Rheumatoid	1602	0.00408579	0.0189029	Galpha(s)-specific class A orphan/other GPCRs, ESR1 (nuclear), Galpha(i)-specific amine GPCRs, TFF1, CD8, AMD1, FAM167A, c-Rel (NF-kB subunit), miR-146a-5p, ESR1 (membrane), Mucin 4, Asporin, Calcitonin, Olfactory receptor, ESR, Galpha(q)-specific peptide GPCRs, CT, GABRP, ATP6V0A, microRNA 146a, LAMP3, ATF/CREB, B7-H4, Tissue kallikreins, Kallikrein 1, iNOS, GPR137B, CGRP, Chromogranin A, Galpha…	43
Parkinson Disease	391	0.00438433	0.0202165	ESR1 (nuclear), Galpha(i)-specific amine GPCRs, NEFM, ESR1 (membrane), ESR, Galpha(q)-specific peptide GPCRs, ATF/CREB, iNOS, Galpha(i)-specific peptide GPCRs, S100, AMIGO2, Galpha(q)-specific nucleotide-like GPCRs, ESR1 (mitochondrial), GABA-A receptor, S100B	15
Ectodermal Dysplasia	38	0.00444804	0.0202165	Connexin 26, WNT10A, EDAR, WNT	4
Long QT Syndrome	38	0.00444804	0.0202165	K(+) channel, subfamily J, Galpha(i)-specific amine GPCRs, Kv4.2 channel, KCNQ1	4
Leukoencephalopathy, Progressive Multifocal	6	0.00448089	0.0202165	Galpha(q)-specific peptide GPCRs, Galpha(i)-specific peptide GPCRs	2
Hypoplastic Left Heart Syndrome	6	0.00448089	0.0202165	S100, S100B	2
Rare Immune System Diseases	6	0.00448089	0.0202165	Galpha(q)-specific peptide GPCRs, Galpha(i)-specific peptide GPCRs	2
Atrial Fibrillation	87	0.00449361	0.0202165	K(+) channel, subfamily J, Galpha(i)-specific amine GPCRs, KCNE4, Galpha(q)-specific peptide GPCRs, Kir2.1, KCNQ1	6
Lacrimal Apparatus Diseases	715	0.0044963	0.0202165	ESR1 (nuclear), Galpha(i)-specific amine GPCRs, TFF1, FAM167A, miR-146a-5p, ESR1 (membrane), Mucin 4, Calcitonin, ESR, Galpha(q)-specific peptide GPCRs, CT, GABRP, microRNA 146a, Tissue kallikreins, iNOS, CGRP, Galpha(i)-specific peptide GPCRs, S100, PIGR, ESR1 (mitochondrial), GABA-A receptor, miR-146a-3p, IL8RB	23
Dry Eye Syndromes	715	0.0044963	0.0202165	ESR1 (nuclear), Galpha(i)-specific amine GPCRs, TFF1, FAM167A, miR-146a-5p, ESR1 (membrane), Mucin 4, Calcitonin, ESR, Galpha(q)-specific peptide GPCRs, CT, GABRP, microRNA 146a, Tissue kallikreins, iNOS, CGRP, Galpha(i)-specific peptide GPCRs, S100, PIGR, ESR1 (mitochondrial), GABA-A receptor, miR-146a-3p, IL8RB	23
DNA Virus Infections	800	0.00450133	0.0202165	ESR1 (nuclear), miR-146a-5p, ESR1 (membrane), TFPI-2, ESR, Galpha(q)-specific peptide GPCRs, DNMT3A, microRNA 146a, ATF/CREB, PP2C, Connexin 26, iNOS, Chromogranin A, Galpha(i)-specific peptide GPCRs, WNT10A, Glypican-3, Claudin-3, Claudin-4, Bcl-3, PSCA, NKG2A, ESR1 (mitochondrial), miR-146a-3p, Keratin 7, WNT	25
Bone Diseases, Metabolic	281	0.00453654	0.0203152	ESR1 (nuclear), GNPTA, ESR1 (membrane), Calcitonin, ESR, Galpha(q)-specific peptide GPCRs, CT, CGRP, UGT, Galpha(i)-specific peptide GPCRs, RUNX2, ESR1 (mitochondrial)	12
Leukemia, Lymphoid	1801	0.00458535	0.0204741	Btbd16, ABCC11, Dystrophin, Cingulin, CD8, Helios, PIGA, miR-146a-5p, Myosin I, Mucin 4, ENPP6, Olfactory receptor, Galpha(q)-specific peptide GPCRs, Basonuclin, DNMT3A, CACNA1 T-type, microRNA 146a, FBXL16, ATF/CREB, PP2C, Clmn, NAALADL2, Tissue kallikreins, ORP-family, iNOS, CACNA1H, HAT, UGT, Galpha(i)-specific peptide GPCRs, POF1B, LPL, c-Myb, MYO1B, SAMD9L, TSGA10, Bcl-3, SMPD3, Neurolysin, …	47
Neurologic Manifestations	1381	0.00461841	0.0205619	K(+) channel, subfamily J, ESR1 (nuclear), CRYM, Galpha(i)-specific amine GPCRs, Dystrophin, Tubulin beta, TITF1, COL9A3, ESR1 (membrane), Myosin I, Calcitonin, ESR, Galpha(q)-specific peptide GPCRs, Thyroglobulin, CT, Synaptotagmin, CACNA1 T-type, PP2C, Tricellulin, Neurotrypsin, Connexin 26, iNOS, CACNA1H, Nova1, CGRP, NKCC1, Galpha(i)-specific peptide GPCRs, S100, Galpha(q)-specific nucleotide…	38
Nervous System Diseases	5618	0.00464233	0.0206087	GLP-1, NR3A, K(+) channel, subfamily J, TMPRSS4, Galpha(s)-specific class A orphan/other GPCRs, ESR1 (nuclear), MPGF, CRYM, Galpha(i)-specific amine GPCRs, Dystrophin, GNPTA, FUT3, CG alpha, Tubulin beta, TITF1, CD8, GLP-2, UGT2B7, HIF-prolyl hydroxylase, SYT16, GRPP, NEFM, COL9A3, Alpha-2C-1 adrenergic receptor, miR-146a-5p, ESR1 (membrane), Myosin I, ZIP2, Proglucagon, Mucin 4, ID2, Asporin, Ca…	122
Paraganglioma	62	0.00480866	0.0212856	Galpha(q)-specific peptide GPCRs, Secretoneurin, Chromogranin A, Galpha(i)-specific peptide GPCRs, Secretogranin II	5
Fibrocystic Breast Disease	39	0.00488831	0.021576	ESR1 (nuclear), ESR1 (membrane), ESR, ESR1 (mitochondrial)	4
Brain Neoplasms	474	0.00490896	0.0216051	ESR1 (nuclear), Galpha(i)-specific amine GPCRs, Dystrophin, CG alpha, ESR1 (membrane), Asporin, Olfactory receptor, ESR, Galpha(q)-specific peptide GPCRs, UGT, Galpha(i)-specific peptide GPCRs, REG4, PREX1, ESR1 (mitochondrial), GABA-A receptor, Ssdp1, WNT	17
Laryngitis	20	0.00502795	0.0220655	Mucin 4, Mucin 12, Mucin 20	3
Pancreatitis	477	0.00522111	0.0228479	TFF1, Mucin 4, ID2, Calcitonin, GSTA1, TFPI-2, Galpha(q)-specific peptide GPCRs, CT, CGRP, UGT, Galpha(i)-specific peptide GPCRs, S100, LPL, RUNX2, NY-ESO-1, WNT, S100P	17
Rectal Neoplasms	6229	0.00527709	0.0230273	NR3A, K(+) channel, subfamily J, TMPRSS4, Btbd16, Galpha(s)-specific class A orphan/other GPCRs, ESR1 (nuclear), ABCC11, GAS7, Galpha(i)-specific amine GPCRs, Dystrophin, FUT3, C8FW (GIG2), TRIM58, Tubulin beta, UGT2B7, MARLIN1, FAM167A, miR-146a-5p, ESR1 (membrane), KIAA1467, ERN2, Myosin I, KIAA1244, ZIP2, Mucin 4, TGM4, ENPP6, ATP6V0D, PLA2G4D, GPNMB (Osteoactivin), Olfactory receptor, ESR, Ga…	133
Bone Neoplasms	90	0.00530215	0.0230711	ESR1 (nuclear), CD8, ESR1 (membrane), ESR, RUNX2, ESR1 (mitochondrial)	6
Adenomatous Polyposis Coli	91	0.00559392	0.0242719	ESR1 (nuclear), ESR1 (membrane), ESR, KLF5, ESR1 (mitochondrial), WNT	6
Deglutition Disorders	41	0.00585459	0.0253314	iNOS, S100, CDX2, S100B	4
Agenesis of Corpus Callosum	65	0.0058802	0.0253707	UGT2B7, Mucin 4, CDON, UGT, GABA-A receptor	5
Renal Tubular Acidosis, Distal	7	0.00619999	0.0266011	ATP6V0A, ATP6V0A4	2
Hypothermia	7	0.00619999	0.0266011	Galpha(q)-specific peptide GPCRs, Galpha(i)-specific peptide GPCRs	2
Tauopathies	1224	0.00632584	0.0270654	GLP-1, ESR1 (nuclear), MPGF, Galpha(i)-specific amine GPCRs, CD8, GLP-2, GRPP, ESR1 (membrane), Proglucagon, ESR, Galpha(q)-specific peptide GPCRs, Synaptotagmin, FLJ34047, Glicentin, CDON, ATF/CREB, Tissue kallikreins, iNOS, Chromogranin A, Galpha(i)-specific peptide GPCRs, S100, AMIGO2, LPL, Galpha(q)-specific nucleotide-like GPCRs, Oxyntomodulin, Bcl-3, EBF3, GLP-1 (7-36) amide, ESR1 (mitochon…	34
Renal Tubular Transport, Inborn Errors	42	0.00638215	0.0272305	K(+) channel, subfamily J, ATP6V0A, ATP6V0A4, rBAT	4
Schizophrenia	1090	0.00649849	0.0276501	K(+) channel, subfamily J, ESR1 (nuclear), CRYM, Galpha(i)-specific amine GPCRs, Tubulin beta, AMD1, NEFM, Alpha-2C-1 adrenergic receptor, ESR1 (membrane), S100A10, Myosin I, DDC, GPR109A, ATP6V0D, PLA2G4D, ESR, Galpha(q)-specific peptide GPCRs, GABRP, Synaptotagmin, ATF/CREB, iNOS, Chromogranin A, Galpha(i)-specific peptide GPCRs, S100, KLF5, Galpha(q)-specific nucleotide-like GPCRs, Tubulin bet…	31
Osteoporosis	258	0.0065243	0.0276832	ESR1 (nuclear), ESR1 (membrane), Calcitonin, ESR, Galpha(q)-specific peptide GPCRs, CT, CGRP, UGT, Galpha(i)-specific peptide GPCRs, RUNX2, ESR1 (mitochondrial)	11
Hyperinsulinism	782	0.00662236	0.0280219	GLP-1, K(+) channel, subfamily J, ESR1 (nuclear), MPGF, Galpha(i)-specific amine GPCRs, GLP-2, GRPP, Alpha-2C-1 adrenergic receptor, ESR1 (membrane), DDC, Proglucagon, ESR, Galpha(q)-specific peptide GPCRs, Glicentin, STEAP4, LPL, Oxyntomodulin, GLP-1 (7-36) amide, Intelectin-1, ESR1 (mitochondrial), GLP-1 (7-37), Glucagon, KCNQ1, WNT	24
Genital Diseases, Male	9255	0.006699	0.0282683	Annexin VIII, FAM134B, K(+) channel, subfamily J, SLFN13, TMPRSS4, WNK2, Galpha(s)-specific class A orphan/other GPCRs, ESR1 (nuclear), ABCC11, SFN, CRYM, Galpha(i)-specific amine GPCRs, Dystrophin, LMTK3, GNPTA, MFSD4, OR51E1, CG alpha, Cingulin, C8FW (GIG2), Tubulin beta, TFF1, TITF1, CD8, UGT2B7, HIF-prolyl hydroxylase, SYT16, AMD1, MARLIN1, FAM167A, NEFM, CRISPLD1, COL9A3, PIGA, ARPP- 21, miR…	187
Epilepsy, Temporal Lobe	157	0.00700259	0.0294684	Galpha(i)-specific amine GPCRs, miR-146a-5p, DNMT3A, Synaptotagmin, microRNA 146a, Galpha(i)-specific peptide GPCRs, GABA-A receptor, miR-146a-3p	8
Medulloblastoma	2281	0.00707366	0.0296862	K(+) channel, subfamily J, TMPRSS4, Galpha(i)-specific amine GPCRs, Dystrophin, Cingulin, GPR109A, Mucin 4, Olfactory receptor, Galpha(q)-specific peptide GPCRs, Thyroglobulin, Synaptotagmin, FAM189A1, LY75, CACNA1 T-type, FOLH1 (GCP2), ATF/CREB, PP2C, Clmn, Tricellulin, STEAP4, MS4A8B, NAALADL2, Tissue kallikreins, OSP94, ORP-family, BTG2, Nova1, ATP11A, UGT, Galpha(i)-specific peptide GPCRs, PO…	56
Hemic and Lymphatic Diseases	4209	0.00717692	0.0300176	Annexin VIII, Nek2A, Btbd16, ESR1 (nuclear), ABCC11, Galpha(i)-specific amine GPCRs, Dystrophin, CG alpha, Cingulin, CD8, UGT2B7, HIF-prolyl hydroxylase, c-Rel (NF-kB subunit), Helios, PIGA, ARPP- 21, miR-146a-5p, ESR1 (membrane), KIAA1467, Myosin I, Mucin 4, ID2, ENPP6, BRK, Calcitonin, GSTA1, Olfactory receptor, ESR, Galpha(q)-specific peptide GPCRs, Thyroglobulin, Basonuclin, CT, DNMT3A, Synap…	94
Schizophrenia Spectrum and Other Psychotic Disorders	1098	0.00719171	0.0300176	K(+) channel, subfamily J, ESR1 (nuclear), CRYM, Galpha(i)-specific amine GPCRs, Tubulin beta, AMD1, NEFM, Alpha-2C-1 adrenergic receptor, ESR1 (membrane), S100A10, Myosin I, DDC, GPR109A, ATP6V0D, PLA2G4D, ESR, Galpha(q)-specific peptide GPCRs, GABRP, Synaptotagmin, ATF/CREB, iNOS, Chromogranin A, Galpha(i)-specific peptide GPCRs, S100, KLF5, Galpha(q)-specific nucleotide-like GPCRs, Tubulin bet…	31
Neurofibromatosis 2	96	0.00723143	0.0301016	ESR1 (nuclear), ESR1 (membrane), ESR, S100, ESR1 (mitochondrial), S100B	6
Tachycardia, Ventricular	23	0.007511	0.0307873	K(+) channel, subfamily J, Kir2.1, KCNQ1	3
Enteropathy-Associated T-Cell Lymphoma	23	0.007511	0.0307873	CD8, Galpha(q)-specific peptide GPCRs, CD8 beta	3
Leukemia, Large Granular Lymphocytic	23	0.007511	0.0307873	Galpha(q)-specific peptide GPCRs, Galpha(i)-specific peptide GPCRs, IL8RB	3
Fetal Membranes, Premature Rupture	44	0.00752983	0.0307873	Galpha(i)-specific amine GPCRs, Galpha(q)-specific peptide GPCRs, Galpha(i)-specific peptide GPCRs, IL8RB	4
Placenta Diseases	44	0.00752983	0.0307873	Galpha(i)-specific amine GPCRs, Galpha(q)-specific peptide GPCRs, Galpha(i)-specific peptide GPCRs, IL8RB	4
Calculi	127	0.00753613	0.0307873	ESR1 (nuclear), Galpha(i)-specific amine GPCRs, ESR1 (membrane), ESR, Galpha(q)-specific peptide GPCRs, UGT, ESR1 (mitochondrial)	7
Salivary Gland Neoplasms	159	0.00753652	0.0307873	ESR1 (nuclear), TITF1, ESR1 (membrane), ESR, Geminin, REG4, ESR1 (mitochondrial), Keratin 7	8
Primary Myelofibrosis	69	0.00755652	0.0307873	Galpha(q)-specific peptide GPCRs, DNMT3A, Galpha(i)-specific peptide GPCRs, Keratin 7, IL8RB	5
Arterial Occlusive Diseases	793	0.00780612	0.0317201	ESR1 (nuclear), Galpha(i)-specific amine GPCRs, FUT3, ESR1 (membrane), ESR, Galpha(q)-specific peptide GPCRs, FOLH1 (GCP2), Tissue kallikreins, Kallikrein 1, ORP-family, iNOS, UGT, Galpha(i)-specific peptide GPCRs, S100, LPL, c-Myb, Galpha(q)-specific nucleotide-like GPCRs, Galpha(i)-specific class A orphan/other GPCRs, Intelectin-1, RASL11B, ESR1 (mitochondrial), CRABP1, NCEH1, KCNQ1	24
Neoplasms	18441	0.00788834	0.0319696	Annexin VIII, Nek2A, GLP-1, NR3A, FAM134B, WIT1, FAM160A1, C19orf33, K(+) channel, subfamily J, SLFN13, TMPRSS4, WNK2, Btbd16, Galpha(s)-specific class A orphan/other GPCRs, ESR1 (nuclear), ABCC11, RNF186, MPGF, GCNF, SFN, GAS7, CRYM, Galpha(i)-specific amine GPCRs, Dystrophin, LMTK3, COL9A1, KCNE4, FIBIN, GNPTA, MFSD4, FUT3, OR51E1, CG alpha, Cingulin, C8FW (GIG2), TRIM58, Tubulin beta, TFF1, TI…	334
Nutritional and Metabolic Diseases	3400	0.00803567	0.032261	GLP-1, K(+) channel, subfamily J, Galpha(s)-specific class A orphan/other GPCRs, ESR1 (nuclear), MPGF, Galpha(i)-specific amine GPCRs, GNPTA, FUT3, CG alpha, Tubulin beta, CD8, GLP-2, RIMS1, GRPP, NEFM, Alpha-2C-1 adrenergic receptor, miR-146a-5p, ESR1 (membrane), DDC, Proglucagon, Mucin 4, ATP6V0D, ESR, Galpha(q)-specific peptide GPCRs, ACOT11, GABRP, ATP6V0A, HOXA3, CACNA1 T-type, GRB14, FOLH1 …	78
Signs and Symptoms, Respiratory	582	0.00810826	0.032261	ESR1 (nuclear), Galpha(i)-specific amine GPCRs, Tubulin beta, ASH2, HIF-prolyl hydroxylase, ESR1 (membrane), EGLN3, Calcitonin, ESR, Galpha(q)-specific peptide GPCRs, CT, ATF/CREB, iNOS, CGRP, Galpha(i)-specific peptide GPCRs, LPL, Galpha(q)-specific nucleotide-like GPCRs, RUNX2, ESR1 (mitochondrial)	19
Bronchiolitis Obliterans	45	0.00815136	0.032261	CD8, Galpha(q)-specific peptide GPCRs, CD8 beta, Keratin 7	4
Labyrinth Diseases	45	0.00815136	0.032261	ESR1 (nuclear), ESR1 (membrane), ESR, ESR1 (mitochondrial)	4
Retinal Detachment	8	0.00817027	0.032261	Galpha(q)-specific peptide GPCRs, Galpha(i)-specific peptide GPCRs	2
Multiple Chemical Sensitivity	8	0.00817027	0.032261	Galpha(q)-specific peptide GPCRs, Galpha(i)-specific peptide GPCRs	2
AIDS Dementia Complex	8	0.00817027	0.032261	Galpha(q)-specific peptide GPCRs, Galpha(i)-specific peptide GPCRs	2
Hemangioblastoma	8	0.00817027	0.032261	Galpha(q)-specific peptide GPCRs, Galpha(i)-specific peptide GPCRs	2
Environmental Illness	8	0.00817027	0.032261	Galpha(q)-specific peptide GPCRs, Galpha(i)-specific peptide GPCRs	2
Disorders of Environmental Origin	8	0.00817027	0.032261	Galpha(q)-specific peptide GPCRs, Galpha(i)-specific peptide GPCRs	2
Immunoproliferative Disorders	3506	0.00824928	0.0324895	Annexin VIII, Nek2A, Btbd16, ESR1 (nuclear), ABCC11, Galpha(i)-specific amine GPCRs, Dystrophin, CG alpha, Cingulin, CD8, c-Rel (NF-kB subunit), Helios, PIGA, ARPP- 21, miR-146a-5p, ESR1 (membrane), KIAA1467, Myosin I, Mucin 4, ID2, ENPP6, BRK, Olfactory receptor, ESR, Galpha(q)-specific peptide GPCRs, Thyroglobulin, Basonuclin, DNMT3A, LAMA3 (Epiligrin), LY75, CACNA1 T-type, FOLH1 (GCP2), microR…	80
Genital Neoplasms, Female	11711	0.00839867	0.0329932	Annexin VIII, Nek2A, NR3A, WIT1, FAM160A1, C19orf33, K(+) channel, subfamily J, SLFN13, TMPRSS4, WNK2, Galpha(s)-specific class A orphan/other GPCRs, ESR1 (nuclear), ABCC11, SFN, Galpha(i)-specific amine GPCRs, Dystrophin, FIBIN, GNPTA, MFSD4, FUT3, OR51E1, CG alpha, TRIM58, Tubulin beta, TFF1, TITF1, CD8, UGT2B7, RIMS1, HIF-prolyl hydroxylase, SYT16, MARLIN1, NEFM, c-Rel (NF-kB subunit), CRISPLD…	229
Carcinoma in Situ	461	0.00844484	0.03309	TFF1, S100A10, Mucin 4, ID2, GSTA1, TFPI-2, Galpha(q)-specific peptide GPCRs, FOLH1 (GCP2), PP2C, Tissue kallikreins, iNOS, Chromogranin A, Galpha(i)-specific peptide GPCRs, S100, Claudin-4, PSCA	16
Female Urogenital Diseases and Pregnancy Complications	14593	0.00858567	0.0335562	Annexin VIII, Nek2A, GLP-1, NR3A, FAM134B, WIT1, FAM160A1, C19orf33, K(+) channel, subfamily J, SLFN13, TMPRSS4, WNK2, Btbd16, Galpha(s)-specific class A orphan/other GPCRs, ESR1 (nuclear), ABCC11, RNF186, MPGF, GCNF, SFN, Galpha(i)-specific amine GPCRs, Dystrophin, FIBIN, GNPTA, MFSD4, FUT3, OR51E1, CG alpha, Cingulin, C8FW (GIG2), TRIM58, Tubulin beta, TFF1, TITF1, CD8, GLP-2, UGT2B7, RIMS1, AS…	277
Hypothalamic Diseases	197	0.00869881	0.0338232	ESR1 (nuclear), Galpha(i)-specific amine GPCRs, CG alpha, ESR1 (membrane), ESR, Galpha(i)-specific peptide GPCRs, LPL, ESR1 (mitochondrial), WNT	9
Meningioma	197	0.00869881	0.0338232	ESR1 (nuclear), ESR1 (membrane), ESR, Connexin 26, Galpha(i)-specific peptide GPCRs, S100, ESR1 (mitochondrial), WNT, S100B	9
Pharyngeal Neoplasms	1722	0.00872005	0.0338232	K(+) channel, subfamily J, Galpha(s)-specific class A orphan/other GPCRs, Galpha(i)-specific amine GPCRs, MARLIN1, c-Rel (NF-kB subunit), Helios, ARPP- 21, miR-146a-5p, Mucin 4, Kv9.3, Nebulin, Olfactory receptor, Galpha(q)-specific peptide GPCRs, Synaptotagmin IV, GABRP, Synaptotagmin, RERG, LY75, ZNF533, ZNF750, FOLH1 (GCP2), microRNA 146a, CDON, ATF/CREB, STEAP4, NAALADL2, ORP-family, iNOS, UG…	44
Glaucoma, Open-Angle	100	0.00877118	0.0338506	ESR1 (nuclear), ESR1 (membrane), ESR, Galpha(q)-specific peptide GPCRs, iNOS, ESR1 (mitochondrial)	6
Intestinal Polyposis	100	0.00877118	0.0338506	ESR1 (nuclear), ESR1 (membrane), ESR, KLF5, ESR1 (mitochondrial), WNT	6
Parkinsonian Disorders	423	0.00880931	0.0339125	ESR1 (nuclear), Galpha(i)-specific amine GPCRs, NEFM, ESR1 (membrane), ESR, Galpha(q)-specific peptide GPCRs, ATF/CREB, iNOS, Galpha(i)-specific peptide GPCRs, S100, AMIGO2, Galpha(q)-specific nucleotide-like GPCRs, ESR1 (mitochondrial), GABA-A receptor, S100B	15
Hypertrophy, Left Ventricular	132	0.00922831	0.0354367	ESR1 (nuclear), Galpha(i)-specific amine GPCRs, ESR1 (membrane), ESR, Galpha(q)-specific peptide GPCRs, Galpha(i)-specific peptide GPCRs, ESR1 (mitochondrial)	7
Alzheimer Disease	1211	0.00933009	0.0357382	GLP-1, ESR1 (nuclear), MPGF, Galpha(i)-specific amine GPCRs, CD8, GLP-2, GRPP, ESR1 (membrane), Proglucagon, ESR, Galpha(q)-specific peptide GPCRs, Synaptotagmin, FLJ34047, Glicentin, CDON, ATF/CREB, Tissue kallikreins, iNOS, Chromogranin A, Galpha(i)-specific peptide GPCRs, S100, AMIGO2, LPL, Galpha(q)-specific nucleotide-like GPCRs, Oxyntomodulin, Bcl-3, EBF3, GLP-1 (7-36) amide, ESR1 (mitochon…	33
Insulin Resistance	762	0.00938781	0.0358411	GLP-1, K(+) channel, subfamily J, ESR1 (nuclear), MPGF, Galpha(i)-specific amine GPCRs, GLP-2, GRPP, Alpha-2C-1 adrenergic receptor, ESR1 (membrane), Proglucagon, ESR, Galpha(q)-specific peptide GPCRs, Glicentin, STEAP4, LPL, Oxyntomodulin, GLP-1 (7-36) amide, Intelectin-1, ESR1 (mitochondrial), GLP-1 (7-37), Glucagon, KCNQ1, WNT	23
Heart Defects, Congenital	235	0.00940363	0.0358411	K(+) channel, subfamily J, Galpha(i)-specific amine GPCRs, Galpha(q)-specific peptide GPCRs, PP2C, iNOS, Kv4.2 channel, Galpha(i)-specific peptide GPCRs, S100, KCNQ1, S100B	10
Granulosa Cell Tumor	47	0.0094932	0.0360415	ESR1 (nuclear), ESR1 (membrane), ESR, ESR1 (mitochondrial)	4
Tooth Abnormalities	25	0.00950375	0.0360415	Tissue kallikreins, RUNX2, PAX9	3
Metabolic Diseases	3067	0.0095266	0.0360415	GLP-1, K(+) channel, subfamily J, Galpha(s)-specific class A orphan/other GPCRs, ESR1 (nuclear), MPGF, Galpha(i)-specific amine GPCRs, GNPTA, CG alpha, Tubulin beta, CD8, GLP-2, RIMS1, GRPP, NEFM, Alpha-2C-1 adrenergic receptor, miR-146a-5p, ESR1 (membrane), DDC, Proglucagon, Mucin 4, ESR, Galpha(q)-specific peptide GPCRs, GABRP, ATP6V0A, HOXA3, CACNA1 T-type, GRB14, FOLH1 (GCP2), microRNA 146a, …	71
Pharyngeal Diseases	1733	0.00970055	0.0366095	K(+) channel, subfamily J, Galpha(s)-specific class A orphan/other GPCRs, Galpha(i)-specific amine GPCRs, MARLIN1, c-Rel (NF-kB subunit), Helios, ARPP- 21, miR-146a-5p, Mucin 4, Kv9.3, Nebulin, Olfactory receptor, Galpha(q)-specific peptide GPCRs, Synaptotagmin IV, GABRP, Synaptotagmin, RERG, LY75, ZNF533, ZNF750, FOLH1 (GCP2), microRNA 146a, CDON, ATF/CREB, STEAP4, NAALADL2, ORP-family, iNOS, UG…	44
Respiratory Tract Diseases	16063	0.00987743	0.0371856	Annexin VIII, Nek2A, GLP-1, NR3A, FAM134B, K(+) channel, subfamily J, SLFN13, TMPRSS4, WNK2, Btbd16, Galpha(s)-specific class A orphan/other GPCRs, ESR1 (nuclear), ABCC11, RNF186, MPGF, CRYM, Galpha(i)-specific amine GPCRs, Dystrophin, LMTK3, COL9A1, KCNE4, FIBIN, GNPTA, MFSD4, FUT3, OR51E1, CG alpha, Cingulin, C8FW (GIG2), TRIM58, Tubulin beta, TFF1, TITF1, CD8, GLP-2, UGT2B7, RIMS1, HIF-prolyl …	300
Child Development Disorders, Pervasive	167	0.00998334	0.0374924	Galpha(i)-specific amine GPCRs, Myosin I, Galpha(q)-specific peptide GPCRs, CACNA1 T-type, CACNA1H, GABA-A receptor, PTCHD1, WNT	8
Ear Diseases	390	0.0101243	0.0379293	ESR1 (nuclear), CRYM, COL9A3, ESR1 (membrane), Myosin I, Mucin 4, ESR, PP2C, Tricellulin, Connexin 26, S100, ESR1 (mitochondrial), KCNQ1, S100B	14
Digestive System Abnormalities	238	0.0102219	0.0382014	Nek2A, TFF1, miR-146a-5p, Mucin 4, Galpha(q)-specific peptide GPCRs, microRNA 146a, iNOS, miR-146a-3p, Keratin 7, CDX2	10
Congenital Hyperinsulinism	9	0.0103823	0.0386132	K(+) channel, subfamily J, DDC	2
Muscular Dystrophy, Facioscapulohumeral	9	0.0103823	0.0386132	CRYM, Dystrophin	2
Meningeal Neoplasms	203	0.0104615	0.0388138	ESR1 (nuclear), ESR1 (membrane), ESR, Connexin 26, Galpha(i)-specific peptide GPCRs, S100, ESR1 (mitochondrial), WNT, S100B	9
Cranial Nerve Diseases	276	0.0105287	0.038968	ESR1 (nuclear), ESR1 (membrane), ESR, Galpha(q)-specific peptide GPCRs, iNOS, Nova1, S100, ESR1 (mitochondrial), BETA3, WNT, S100B	11
Cluster Headache	26	0.0106046	0.038968	Galpha(q)-specific peptide GPCRs, iNOS, Galpha(i)-specific peptide GPCRs	3
Immunoblastic Lymphadenopathy	26	0.0106046	0.038968	CD8, DNMT3A, CD8 beta	3
Trigeminal Autonomic Cephalalgias	26	0.0106046	0.038968	Galpha(q)-specific peptide GPCRs, iNOS, Galpha(i)-specific peptide GPCRs	3
Inflammatory Breast Neoplasms	136	0.0107703	0.0394825	ESR1 (nuclear), c-Rel (NF-kB subunit), ESR1 (membrane), ESR, Galpha(q)-specific peptide GPCRs, Galpha(i)-specific peptide GPCRs, ESR1 (mitochondrial)	7
Astrocytoma	2531	0.0109052	0.0398819	Annexin VIII, K(+) channel, subfamily J, ESR1 (nuclear), ABCC11, Galpha(i)-specific amine GPCRs, MFSD4, TRIM58, HIF-prolyl hydroxylase, CRISPLD1, miR-146a-5p, ESR1 (membrane), EGLN3, KIAA1467, Myosin I, TMEM46, ZIP2, ID2, Calcitonin, TMBIM4, Olfactory receptor, ESR, Galpha(q)-specific peptide GPCRs, CT, ACOT11, Synaptotagmin, CACNA1 T-type, ZNF750, microRNA 146a, ATF/CREB, PP2C, Tissue kallikrein…	60
Polycystic Kidney Diseases	105	0.0110095	0.0400725	Galpha(q)-specific peptide GPCRs, ATF/CREB, NKCC1, Galpha(i)-specific peptide GPCRs, IL8RB, PKD2L1	6
Adenomatous Polyps	105	0.0110095	0.0400725	ESR1 (nuclear), ESR1 (membrane), ESR, KLF5, ESR1 (mitochondrial), WNT	6
Stomatognathic System Abnormalities	137	0.0111834	0.0406091	Tissue kallikreins, WNT10A, Bcl-3, RUNX2, GABA-A receptor, PAX9, WNT	7
Arteriosclerosis	775	0.0113234	0.0409485	ESR1 (nuclear), Galpha(i)-specific amine GPCRs, FUT3, ESR1 (membrane), ESR, Galpha(q)-specific peptide GPCRs, FOLH1 (GCP2), Tissue kallikreins, Kallikrein 1, ORP-family, iNOS, UGT, Galpha(i)-specific peptide GPCRs, S100, LPL, c-Myb, Galpha(q)-specific nucleotide-like GPCRs, Galpha(i)-specific class A orphan/other GPCRs, Intelectin-1, RASL11B, ESR1 (mitochondrial), NCEH1, KCNQ1	23
Bile Duct Diseases	317	0.0113302	0.0409485	ESR1 (nuclear), TFF1, ESR1 (membrane), ESR, Galpha(q)-specific peptide GPCRs, iNOS, Galpha(i)-specific peptide GPCRs, Glypican-3, ESR1 (mitochondrial), Keratin 7, IL8RB, CDX2	12
Diabetic Nephropathies	356	0.0113624	0.0409686	ESR1 (nuclear), Galpha(i)-specific amine GPCRs, ESR1 (membrane), ESR, Galpha(q)-specific peptide GPCRs, ATF/CREB, iNOS, Galpha(i)-specific peptide GPCRs, LPL, Densin-180, B-chimaerin, ESR1 (mitochondrial), KCNQ1	13
Nerve Sheath Neoplasms	560	0.0113897	0.040971	ESR1 (nuclear), miR-146a-5p, ESR1 (membrane), ID2, ESR, Galpha(q)-specific peptide GPCRs, microRNA 146a, BMP3, Galpha(i)-specific peptide GPCRs, WNT10A, S100, DACT2, ESR1 (mitochondrial), miR-146a-3p, Keratin 7, PDGFRL, WNT, S100B	18
Nevi and Melanomas	3709	0.0115098	0.0413061	NR3A, K(+) channel, subfamily J, Galpha(s)-specific class A orphan/other GPCRs, ESR1 (nuclear), Galpha(i)-specific amine GPCRs, CG alpha, Tubulin beta, CD8, c-Rel (NF-kB subunit), Helios, ARPP- 21, ESR1 (membrane), S100A10, Myosin I, CRISP-2, KIAA1244, Mucin 4, GSTA1, GPNMB (Osteoactivin), Olfactory receptor, TFPI-2, ESR, Galpha(q)-specific peptide GPCRs, Basonuclin, UBE2E3, Synaptotagmin, ATP6V0…	83
Nose Neoplasms	138	0.0116078	0.0415608	CD8, Olfactory receptor, Keratin 4, Tissue kallikreins, Chromogranin A, S100, Keratin 7	7
Bone Diseases	866	0.0117013	0.0417133	ESR1 (nuclear), Galpha(i)-specific amine GPCRs, COL9A1, GNPTA, TITF1, CD8, COL9A3, ESR1 (membrane), Calcitonin, ESR, Galpha(q)-specific peptide GPCRs, CT, Synaptotagmin, ATP6V0A, ATF/CREB, Tissue kallikreins, iNOS, CGRP, UGT, Galpha(i)-specific peptide GPCRs, S100, Galpha(q)-specific nucleotide-like GPCRs, P2Y1, RUNX2, ESR1 (mitochondrial)	25
Thrombosis	243	0.0117047	0.0417133	ESR1 (nuclear), Tubulin beta, ESR1 (membrane), ESR, Galpha(q)-specific peptide GPCRs, Galpha(i)-specific peptide GPCRs, Galpha(q)-specific nucleotide-like GPCRs, Galpha(i)-specific class A orphan/other GPCRs, P2Y1, ESR1 (mitochondrial)	10
Liposarcoma	50	0.0117623	0.041763	ESR1 (nuclear), ESR1 (membrane), ESR, ESR1 (mitochondrial)	4
Intracranial Arterial Diseases	172	0.011786	0.041763	ESR1 (nuclear), ESR1 (membrane), ESR, Galpha(q)-specific peptide GPCRs, iNOS, Galpha(i)-specific peptide GPCRs, ESR1 (mitochondrial), CRABP1	8
Lung Diseases	15961	0.0118028	0.041763	Annexin VIII, Nek2A, GLP-1, NR3A, FAM134B, K(+) channel, subfamily J, SLFN13, TMPRSS4, WNK2, Btbd16, Galpha(s)-specific class A orphan/other GPCRs, ESR1 (nuclear), ABCC11, RNF186, MPGF, CRYM, Galpha(i)-specific amine GPCRs, Dystrophin, LMTK3, COL9A1, KCNE4, FIBIN, GNPTA, MFSD4, FUT3, OR51E1, CG alpha, Cingulin, C8FW (GIG2), TRIM58, Tubulin beta, TFF1, TITF1, CD8, GLP-2, UGT2B7, RIMS1, HIF-prolyl …	298
Female Urogenital Diseases	14524	0.0118434	0.041763	Annexin VIII, Nek2A, GLP-1, NR3A, FAM134B, WIT1, FAM160A1, C19orf33, K(+) channel, subfamily J, SLFN13, TMPRSS4, WNK2, Btbd16, Galpha(s)-specific class A orphan/other GPCRs, ESR1 (nuclear), ABCC11, RNF186, MPGF, SFN, Galpha(i)-specific amine GPCRs, Dystrophin, FIBIN, GNPTA, MFSD4, FUT3, OR51E1, CG alpha, Cingulin, C8FW (GIG2), TRIM58, Tubulin beta, TFF1, TITF1, CD8, GLP-2, UGT2B7, RIMS1, HIF-prol…	275
Opioid-Related Disorders	77	0.0118546	0.041763	Galpha(i)-specific amine GPCRs, UGT2B7, UGT, Galpha(i)-specific peptide GPCRs, GABA-A receptor	5
Mesothelioma	173	0.0121735	0.0425858	ESR1 (nuclear), TITF1, ESR1 (membrane), ESR, Intelectin-1, ESR1 (mitochondrial), Keratin 7, WNT	8
Neoplasms, Mesothelial	173	0.0121735	0.0425858	ESR1 (nuclear), TITF1, ESR1 (membrane), ESR, Intelectin-1, ESR1 (mitochondrial), Keratin 7, WNT	8
Liver Cirrhosis	522	0.0121809	0.0425858	ESR1 (nuclear), Galpha(i)-specific amine GPCRs, ESR1 (membrane), GSTA1, ESR, Galpha(q)-specific peptide GPCRs, DNMT3A, Connexin 26, iNOS, UGT, Galpha(i)-specific peptide GPCRs, Glypican-3, Claudin-4, ESR1 (mitochondrial), Keratin 7, WNT, TACSTD2 (TROP2)	17
Pathological Conditions, Anatomical	914	0.0121991	0.0425858	Galpha(s)-specific class A orphan/other GPCRs, ESR1 (nuclear), Galpha(i)-specific amine GPCRs, Dystrophin, Tubulin beta, TFF1, COL9A3, ESR1 (membrane), Mucin 4, ESR, Galpha(q)-specific peptide GPCRs, Synaptotagmin, Geminin, PP2C, Keratin 4, Kallikrein 11, Tissue kallikreins, iNOS, UGT, Chromogranin A, NKCC1, Galpha(i)-specific peptide GPCRs, S100, Lipophilin C, ESR1 (mitochondrial), S100B	26
Brain Diseases	2949	0.0122356	0.0426166	GLP-1, K(+) channel, subfamily J, ESR1 (nuclear), MPGF, Galpha(i)-specific amine GPCRs, Dystrophin, GNPTA, FUT3, CG alpha, Tubulin beta, CD8, GLP-2, HIF-prolyl hydroxylase, SYT16, GRPP, NEFM, miR-146a-5p, ESR1 (membrane), ZIP2, Proglucagon, Asporin, Calcitonin, Olfactory receptor, TFPI-2, ESR, Galpha(q)-specific peptide GPCRs, CT, Synaptotagmin IV, GABRP, DNMT3A, Synaptotagmin, FLJ34047, CACNA1 T…	68
Testicular Diseases	140	0.0124915	0.0433522	Galpha(s)-specific class A orphan/other GPCRs, ESR1 (nuclear), CG alpha, ESR1 (membrane), ESR, Tissue kallikreins, ESR1 (mitochondrial)	7
Paranasal Sinus Neoplasms	108	0.0125315	0.0433522	Olfactory receptor, Keratin 4, Tissue kallikreins, Chromogranin A, S100, Keratin 7	6
Osteochondrodysplasias	108	0.0125315	0.0433522	COL9A1, COL9A3, Galpha(q)-specific peptide GPCRs, ATP6V0A, ATF/CREB, RUNX2	6
Sex Cord-Gonadal Stromal Tumors	51	0.0125894	0.0434546	ESR1 (nuclear), ESR1 (membrane), ESR, ESR1 (mitochondrial)	4
Lymphoproliferative Disorders	3568	0.0126365	0.0435195	Annexin VIII, Nek2A, Btbd16, ESR1 (nuclear), ABCC11, Galpha(i)-specific amine GPCRs, Dystrophin, CG alpha, Cingulin, CD8, c-Rel (NF-kB subunit), Helios, PIGA, ARPP- 21, miR-146a-5p, ESR1 (membrane), KIAA1467, Myosin I, Mucin 4, ID2, ENPP6, BRK, Olfactory receptor, ESR, Galpha(q)-specific peptide GPCRs, Thyroglobulin, Basonuclin, DNMT3A, LAMA3 (Epiligrin), LY75, CACNA1 T-type, FOLH1 (GCP2), microR…	80
Myelodysplastic Syndromes	483	0.0127498	0.0438115	CD8, PIGA, Mucin 4, Calcitonin, GSTA1, Galpha(q)-specific peptide GPCRs, CT, DNMT3A, ATP6V0A, PP2C, iNOS, CGRP, Galpha(i)-specific peptide GPCRs, c-Myb, H-cadherin, Evi-1	16
Acidosis, Renal Tubular	10	0.012827	0.0439784	ATP6V0A, ATP6V0A4	2
Rupture	79	0.0131437	0.0449439	Calcitonin, Galpha(q)-specific peptide GPCRs, CT, CGRP, S100	5
Uterine Cervical Neoplasms	3471	0.0131671	0.0449439	K(+) channel, subfamily J, TMPRSS4, Galpha(s)-specific class A orphan/other GPCRs, ESR1 (nuclear), SFN, Galpha(i)-specific amine GPCRs, Dystrophin, GNPTA, FUT3, OR51E1, Tubulin beta, TFF1, TITF1, HIF-prolyl hydroxylase, Helios, ARPP- 21, miR-146a-5p, ESR1 (membrane), BEND3, Mucin 4, ID2, Asporin, Calcitonin, Olfactory receptor, TFPI-2, ESR, Galpha(q)-specific peptide GPCRs, CT, Fimbrin, GABRP, LR…	78
Uterine Cervical Diseases	3474	0.013434	0.0457155	K(+) channel, subfamily J, TMPRSS4, Galpha(s)-specific class A orphan/other GPCRs, ESR1 (nuclear), SFN, Galpha(i)-specific amine GPCRs, Dystrophin, GNPTA, FUT3, OR51E1, Tubulin beta, TFF1, TITF1, HIF-prolyl hydroxylase, Helios, ARPP- 21, miR-146a-5p, ESR1 (membrane), BEND3, Mucin 4, ID2, Asporin, Calcitonin, Olfactory receptor, TFPI-2, ESR, Galpha(q)-specific peptide GPCRs, CT, Fimbrin, GABRP, LR…	78
Neoplasms, Gonadal Tissue	52	0.0134527	0.0457155	ESR1 (nuclear), ESR1 (membrane), ESR, ESR1 (mitochondrial)	4
Glioblastoma	2460	0.0136785	0.0463802	Annexin VIII, K(+) channel, subfamily J, ESR1 (nuclear), ABCC11, Galpha(i)-specific amine GPCRs, MFSD4, TRIM58, HIF-prolyl hydroxylase, CRISPLD1, miR-146a-5p, ESR1 (membrane), EGLN3, KIAA1467, Myosin I, TMEM46, ZIP2, ID2, Calcitonin, TMBIM4, Olfactory receptor, ESR, Galpha(q)-specific peptide GPCRs, CT, ACOT11, Synaptotagmin, CACNA1 T-type, ZNF750, microRNA 146a, ATF/CREB, PP2C, Tissue kallikrein…	58
Cardiomyopathy, Dilated	177	0.0138177	0.0465597	ESR1 (nuclear), Galpha(i)-specific amine GPCRs, Dystrophin, Alpha-2C-1 adrenergic receptor, ESR1 (membrane), ESR, Galpha(q)-specific peptide GPCRs, ESR1 (mitochondrial)	8
Cleft Palate	80	0.0138224	0.0465597	WNT10A, Bcl-3, GABA-A receptor, PAX9, WNT	5
Polycystic Kidney, Autosomal Dominant	80	0.0138224	0.0465597	Galpha(q)-specific peptide GPCRs, ATF/CREB, NKCC1, Galpha(i)-specific peptide GPCRs, IL8RB	5
Bipolar Disorder	703	0.0141823	0.0475632	ESR1 (nuclear), Galpha(i)-specific amine GPCRs, AMD1, Alpha-2C-1 adrenergic receptor, ESR1 (membrane), S100A10, DDC, ESR, Galpha(q)-specific peptide GPCRs, Synaptotagmin, LAMP3, ATF/CREB, iNOS, NET1, Galpha(i)-specific peptide GPCRs, S100, Galpha(q)-specific nucleotide-like GPCRs, KIAA0514, ESR1 (mitochondrial), GABA-A receptor, S100B	21
Bipolar and Related Disorders	703	0.0141823	0.0475632	ESR1 (nuclear), Galpha(i)-specific amine GPCRs, AMD1, Alpha-2C-1 adrenergic receptor, ESR1 (membrane), S100A10, DDC, ESR, Galpha(q)-specific peptide GPCRs, Synaptotagmin, LAMP3, ATF/CREB, iNOS, NET1, Galpha(i)-specific peptide GPCRs, S100, Galpha(q)-specific nucleotide-like GPCRs, KIAA0514, ESR1 (mitochondrial), GABA-A receptor, S100B	21
Dyspepsia	29	0.0143343	0.047864	Galpha(i)-specific amine GPCRs, Alpha-2C-1 adrenergic receptor, Galpha(i)-specific peptide GPCRs	3
Leukoplakia	29	0.0143343	0.047864	Geminin, Keratin 4, iNOS	3
Genital Diseases, Female	11814	0.0143772	0.0479031	Annexin VIII, Nek2A, NR3A, WIT1, FAM160A1, C19orf33, K(+) channel, subfamily J, SLFN13, TMPRSS4, WNK2, Galpha(s)-specific class A orphan/other GPCRs, ESR1 (nuclear), ABCC11, SFN, Galpha(i)-specific amine GPCRs, Dystrophin, FIBIN, GNPTA, MFSD4, FUT3, OR51E1, CG alpha, TRIM58, Tubulin beta, TFF1, TITF1, CD8, UGT2B7, RIMS1, HIF-prolyl hydroxylase, SYT16, MARLIN1, NEFM, c-Rel (NF-kB subunit), CRISPLD…	229
Urogenital Neoplasms	15490	0.014748	0.0490169	Annexin VIII, Nek2A, NR3A, FAM134B, WIT1, FAM160A1, C19orf33, K(+) channel, subfamily J, SLFN13, TMPRSS4, WNK2, Btbd16, Galpha(s)-specific class A orphan/other GPCRs, ESR1 (nuclear), ABCC11, RNF186, SFN, CRYM, Galpha(i)-specific amine GPCRs, Dystrophin, LMTK3, FIBIN, GNPTA, MFSD4, FUT3, OR51E1, CG alpha, Cingulin, C8FW (GIG2), TRIM58, Tubulin beta, TFF1, TITF1, CD8, UGT2B7, RIMS1, HIF-prolyl hydr…	290
Prostatic Intraepithelial Neoplasia	290	0.0147753	0.0490169	TFF1, S100A10, Mucin 4, ID2, GSTA1, FOLH1 (GCP2), Tissue kallikreins, iNOS, Chromogranin A, S100, PSCA	11
Amino Acid Metabolism, Inborn Errors	145	0.0149111	0.049361	Tubulin beta, Galpha(q)-specific peptide GPCRs, FOLH1 (GCP2), ATF/CREB, S100, GCSP, S100B	7
Neurofibromatoses	216	0.0151872	0.0498637	ESR1 (nuclear), ESR1 (membrane), ESR, Galpha(q)-specific peptide GPCRs, Galpha(i)-specific peptide GPCRs, S100, ESR1 (mitochondrial), PDGFRL, S100B	9
Liver Diseases	3493	0.0152315	0.0498637	K(+) channel, subfamily J, Galpha(s)-specific class A orphan/other GPCRs, ESR1 (nuclear), Galpha(i)-specific amine GPCRs, Dystrophin, FUT3, CG alpha, TFF1, CD8, HIF-prolyl hydroxylase, miR-146a-5p, ESR1 (membrane), ID2, GSTA1, GPNMB (Osteoactivin), Olfactory receptor, TFPI-2, ESR, Galpha(q)-specific peptide GPCRs, Thyroglobulin, DNMT3A, Synaptotagmin, ATP6V0A, CACNA1 T-type, microRNA 146a, Gemini…	78
Jaw Abnormalities	82	0.0152497	0.0498637	WNT10A, Bcl-3, GABA-A receptor, PAX9, WNT	5
Heart Failure	82	0.0152497	0.0498637	Galpha(i)-specific amine GPCRs, Alpha-2C-1 adrenergic receptor, Galpha(q)-specific peptide GPCRs, Chromogranin A, Galpha(i)-specific peptide GPCRs	5
Epilepsy, Absence	54	0.0152902	0.0498637	CACNA1 T-type, CACNA1H, Galpha(i)-specific peptide GPCRs, GABA-A receptor	4
Reperfusion Injury	54	0.0152902	0.0498637	Galpha(q)-specific peptide GPCRs, ATF/CREB, Galpha(i)-specific peptide GPCRs, IL8RB	4
Sensation	54	0.0152902	0.0498637	Galpha(i)-specific amine GPCRs, Galpha(q)-specific peptide GPCRs, Thyroglobulin, Galpha(i)-specific peptide GPCRs	4
Bronchial Diseases	1639	0.0155928	0.0507427	K(+) channel, subfamily J, ESR1 (nuclear), Galpha(i)-specific amine GPCRs, FUT3, CG alpha, Tubulin beta, TITF1, CD8, c-Rel (NF-kB subunit), miR-146a-5p, ESR1 (membrane), Kv9.3, Calcitonin, GSTA1, TMBIM4, ESR, GATA3-AS1, Galpha(q)-specific peptide GPCRs, CT, Synaptotagmin, LAMA3 (Epiligrin), microRNA 146a, ATF/CREB, Keratin 4, iNOS, CGRP, UGT, Galpha(i)-specific peptide GPCRs, S100, CD8 beta, LPL,…	41
Arthritis, Juvenile	218	0.0160344	0.0520694	ESR1 (nuclear), miR-146a-5p, ESR1 (membrane), ESR, Galpha(q)-specific peptide GPCRs, microRNA 146a, S100, ESR1 (mitochondrial), miR-146a-3p	9
Asthma	1596	0.0163693	0.0530447	K(+) channel, subfamily J, ESR1 (nuclear), Galpha(i)-specific amine GPCRs, FUT3, Tubulin beta, TITF1, CD8, c-Rel (NF-kB subunit), miR-146a-5p, ESR1 (membrane), Kv9.3, Calcitonin, GSTA1, TMBIM4, ESR, GATA3-AS1, Galpha(q)-specific peptide GPCRs, CT, Synaptotagmin, LAMA3 (Epiligrin), microRNA 146a, ATF/CREB, Keratin 4, iNOS, CGRP, UGT, Galpha(i)-specific peptide GPCRs, S100, CD8 beta, LPL, c-Myb, Ga…	40
Respiratory Hypersensitivity	1600	0.0169857	0.0549265	K(+) channel, subfamily J, ESR1 (nuclear), Galpha(i)-specific amine GPCRs, FUT3, Tubulin beta, TITF1, CD8, c-Rel (NF-kB subunit), miR-146a-5p, ESR1 (membrane), Kv9.3, Calcitonin, GSTA1, TMBIM4, ESR, GATA3-AS1, Galpha(q)-specific peptide GPCRs, CT, Synaptotagmin, LAMA3 (Epiligrin), microRNA 146a, ATF/CREB, Keratin 4, iNOS, CGRP, UGT, Galpha(i)-specific peptide GPCRs, S100, CD8 beta, LPL, c-Myb, Ga…	40
Hypertension, Portal	31	0.0171826	0.0552143	Galpha(q)-specific peptide GPCRs, iNOS, S100	3
Hypotension, Orthostatic	31	0.0171826	0.0552143	Galpha(i)-specific amine GPCRs, Alpha-2C-1 adrenergic receptor, Galpha(q)-specific peptide GPCRs	3
Orthostatic Intolerance	31	0.0171826	0.0552143	Galpha(i)-specific amine GPCRs, Alpha-2C-1 adrenergic receptor, Galpha(q)-specific peptide GPCRs	3
Carcinoma, Merkel Cell	56	0.0172785	0.0554067	Chromogranin A, Glypican-3, Claudin-3, Claudin-4	4
Thyroid Carcinoma, Papillary	418	0.0175449	0.0556664	ESR1 (nuclear), CG alpha, TITF1, ESR1 (membrane), Ephexin, Mucin 4, ESR, Galpha(q)-specific peptide GPCRs, Thyroglobulin, iNOS, Galpha(i)-specific peptide GPCRs, S100, Glypican-3, ESR1 (mitochondrial)	14
Bile Reflux	1	0.0177219	0.0556664	Mucin 4	1
Cleidocranial Dysplasia	1	0.0177219	0.0556664	RUNX2	1
Hearing Loss, Conductive	1	0.0177219	0.0556664	Connexin 26	1
Dermatitis, Seborrheic	1	0.0177219	0.0556664	ZNF750	1
Shock, Hemorrhagic	1	0.0177219	0.0556664	iNOS	1
Tooth, Supernumerary	1	0.0177219	0.0556664	RUNX2	1
Mucolipidosis II Alpha/Beta	1	0.0177219	0.0556664	GNPTA	1
Hydatidiform Mole, Invasive	1	0.0177219	0.0556664	ASH2	1
Duodenogastric Reflux	1	0.0177219	0.0556664	Mucin 4	1
Hepadnaviridae Infections	378	0.0178362	0.055797	ESR1 (nuclear), miR-146a-5p, ESR1 (membrane), ESR, Galpha(q)-specific peptide GPCRs, DNMT3A, microRNA 146a, iNOS, Galpha(i)-specific peptide GPCRs, ESR1 (mitochondrial), miR-146a-3p, Keratin 7, WNT	13
Hepatitis B	378	0.0178362	0.055797	ESR1 (nuclear), miR-146a-5p, ESR1 (membrane), ESR, Galpha(q)-specific peptide GPCRs, DNMT3A, microRNA 146a, iNOS, Galpha(i)-specific peptide GPCRs, ESR1 (mitochondrial), miR-146a-3p, Keratin 7, WNT	13
Neoplasms, Muscle Tissue	339	0.0182935	0.056502	ESR1 (nuclear), ESR1 (membrane), ESR, Galpha(q)-specific peptide GPCRs, Keratin 4, Chromogranin A, Galpha(i)-specific peptide GPCRs, S100, ESR1 (mitochondrial), Keratin 7, WNT, S100B	12
Weight Gain	57	0.0183303	0.056502	Galpha(i)-specific amine GPCRs, Galpha(q)-specific peptide GPCRs, S100, S100B	4
Pyelitis	12	0.018379	0.056502	Galpha(q)-specific peptide GPCRs, Galpha(i)-specific peptide GPCRs	2
Delayed Graft Function	12	0.018379	0.056502	CD8, CD8 beta	2
Multicystic Dysplastic Kidney	12	0.018379	0.056502	Galpha(q)-specific peptide GPCRs, Galpha(i)-specific peptide GPCRs	2
Osteoarthritis, Hip	12	0.018379	0.056502	COL9A1, COL9A3	2
Pyelonephritis	12	0.018379	0.056502	Galpha(q)-specific peptide GPCRs, Galpha(i)-specific peptide GPCRs	2
Maxillofacial Abnormalities	86	0.0183926	0.056502	WNT10A, Bcl-3, GABA-A receptor, PAX9, WNT	5
Fractures, Bone	86	0.0183926	0.056502	ESR1 (nuclear), ESR1 (membrane), ESR, ESR1 (mitochondrial), CDX2	5
Glomerulonephritis, IGA	187	0.0186297	0.0571163	miR-146a-5p, Galpha(q)-specific peptide GPCRs, microRNA 146a, iNOS, Galpha(i)-specific peptide GPCRs, PIGR, miR-146a-3p, Mucin 20	8
Pulmonary Sclerosing Hemangioma	32	0.0187165	0.057268	TITF1, ESR, Chromogranin A	3
Jaw Diseases	152	0.0188354	0.0575171	Galpha(i)-specific amine GPCRs, Keratin 4, WNT10A, Bcl-3, GABA-A receptor, PAX9, WNT	7
Multiple Sclerosis	2007	0.0194531	0.0592856	NR3A, Galpha(s)-specific class A orphan/other GPCRs, ESR1 (nuclear), Galpha(i)-specific amine GPCRs, Dystrophin, Tubulin beta, CD8, miR-146a-5p, ESR1 (membrane), Myosin I, Nebulin, Olfactory receptor, ESR, Zdhhc2, Galpha(q)-specific peptide GPCRs, Thyroglobulin, FAM189A1, LY75, microRNA 146a, ATF/CREB, PP2C, B7-H4, NAALADL2, Tissue kallikreins, ORP-family, iNOS, Galpha(i)-specific peptide GPCRs, …	48
Urogenital Abnormalities	226	0.0197726	0.06014	Galpha(s)-specific class A orphan/other GPCRs, ESR1 (nuclear), Galpha(i)-specific amine GPCRs, ESR1 (membrane), ESR, Galpha(q)-specific peptide GPCRs, ATF/CREB, Galpha(i)-specific peptide GPCRs, ESR1 (mitochondrial)	9
Neurodevelopmental Disorders	467	0.0199876	0.0606737	Galpha(i)-specific amine GPCRs, Dystrophin, TITF1, Myosin I, DDC, Galpha(q)-specific peptide GPCRs, CACNA1 T-type, Neurotrypsin, CACNA1H, NET1, Galpha(i)-specific peptide GPCRs, GCSP, GABA-A receptor, PTCHD1, WNT	15
Craniofacial Abnormalities	227	0.0202807	0.0614421	CDON, PP2C, WNT10A, Bcl-3, RUNX2, MLPH, GABA-A receptor, PAX9, WNT	9
Ganglion Cysts	59	0.020551	0.0621384	Calcitonin, Galpha(q)-specific peptide GPCRs, CT, CGRP	4
Leukemia, Lymphocytic, Chronic, B-Cell	1238	0.020734	0.062411	Btbd16, ABCC11, Dystrophin, Cingulin, Myosin I, Mucin 4, ENPP6, Olfactory receptor, Galpha(q)-specific peptide GPCRs, Basonuclin, CACNA1 T-type, FBXL16, ATF/CREB, PP2C, Clmn, NAALADL2, ORP-family, iNOS, CACNA1H, HAT, UGT, Galpha(i)-specific peptide GPCRs, POF1B, LPL, MYO1B, SAMD9L, Bcl-3, Neurolysin, DPP6, EDAR, WNT, NIPA2	32
Demyelinating Autoimmune Diseases, CNS	2015	0.0207443	0.062411	NR3A, Galpha(s)-specific class A orphan/other GPCRs, ESR1 (nuclear), Galpha(i)-specific amine GPCRs, Dystrophin, Tubulin beta, CD8, miR-146a-5p, ESR1 (membrane), Myosin I, Nebulin, Olfactory receptor, ESR, Zdhhc2, Galpha(q)-specific peptide GPCRs, Thyroglobulin, FAM189A1, LY75, microRNA 146a, ATF/CREB, PP2C, B7-H4, NAALADL2, Tissue kallikreins, ORP-family, iNOS, Galpha(i)-specific peptide GPCRs, …	48
Xerostomia	642	0.0208119	0.062411	Galpha(i)-specific amine GPCRs, TFF1, FAM167A, miR-146a-5p, Mucin 4, Calcitonin, Galpha(q)-specific peptide GPCRs, CT, GABRP, microRNA 146a, Tissue kallikreins, iNOS, CGRP, Galpha(i)-specific peptide GPCRs, S100, PIGR, GABA-A receptor, miR-146a-3p, IL8RB	19
Sjogren's Syndrome	642	0.0208119	0.062411	Galpha(i)-specific amine GPCRs, TFF1, FAM167A, miR-146a-5p, Mucin 4, Calcitonin, Galpha(q)-specific peptide GPCRs, CT, GABRP, microRNA 146a, Tissue kallikreins, iNOS, CGRP, Galpha(i)-specific peptide GPCRs, S100, PIGR, GABA-A receptor, miR-146a-3p, IL8RB	19
Aortic Aneurysm, Abdominal	121	0.0208443	0.062411	ESR1 (nuclear), ESR1 (membrane), ESR, Galpha(q)-specific peptide GPCRs, Galpha(i)-specific peptide GPCRs, ESR1 (mitochondrial)	6
Hearing Loss, Sensorineural	89	0.0210111	0.0627248	COL9A3, Myosin I, Tricellulin, Connexin 26, KCNQ1	5
Melanoma	3700	0.0210444	0.0627248	NR3A, K(+) channel, subfamily J, Galpha(s)-specific class A orphan/other GPCRs, ESR1 (nuclear), Galpha(i)-specific amine GPCRs, CG alpha, Tubulin beta, CD8, c-Rel (NF-kB subunit), Helios, ARPP- 21, ESR1 (membrane), S100A10, Myosin I, CRISP-2, KIAA1244, Mucin 4, GSTA1, GPNMB (Osteoactivin), Olfactory receptor, TFPI-2, ESR, Galpha(q)-specific peptide GPCRs, Basonuclin, UBE2E3, Synaptotagmin, ATP6V0…	81
Cardiomyopathies	346	0.0210716	0.0627248	ESR1 (nuclear), Galpha(i)-specific amine GPCRs, Dystrophin, Alpha-2C-1 adrenergic receptor, ESR1 (membrane), ESR, Galpha(q)-specific peptide GPCRs, PP2C, Tissue kallikreins, Kallikrein 1, S100, ESR1 (mitochondrial)	12
Hearing Loss, Noise-Induced	13	0.0214693	0.063417	Connexin 26, KCNQ1	2
Lung Diseases, Parasitic	13	0.0214693	0.063417	CD8, CD8 beta	2
Paralyses, Familial Periodic	13	0.0214693	0.063417	K(+) channel, subfamily J, Kir2.1	2
Hemangioma, Capillary	13	0.0214693	0.063417	Galpha(q)-specific peptide GPCRs, Galpha(i)-specific peptide GPCRs	2
Bronchiolitis	60	0.0217206	0.0637913	CD8, Galpha(q)-specific peptide GPCRs, CD8 beta, Keratin 7	4
Hereditary Breast and Ovarian Cancer Syndrome	60	0.0217206	0.0637913	miR-146a-5p, microRNA 146a, ATF/CREB, miR-146a-3p	4
Vitamin B Deficiency	60	0.0217206	0.0637913	Galpha(q)-specific peptide GPCRs, FOLH1 (GCP2), ATF/CREB, Chromogranin A	4
Neuroma, Acoustic	123	0.0223898	0.0653816	ESR1 (nuclear), ESR1 (membrane), ESR, S100, ESR1 (mitochondrial), S100B	6
Cranial Nerve Neoplasms	123	0.0223898	0.0653816	ESR1 (nuclear), ESR1 (membrane), ESR, S100, ESR1 (mitochondrial), S100B	6
Vestibulocochlear Nerve Diseases	123	0.0223898	0.0653816	ESR1 (nuclear), ESR1 (membrane), ESR, S100, ESR1 (mitochondrial), S100B	6
Diabetes Mellitus	1977	0.0227488	0.0663038	GLP-1, K(+) channel, subfamily J, Galpha(s)-specific class A orphan/other GPCRs, ESR1 (nuclear), MPGF, Galpha(i)-specific amine GPCRs, CG alpha, GLP-2, RIMS1, GRPP, miR-146a-5p, ESR1 (membrane), Proglucagon, ESR, Galpha(q)-specific peptide GPCRs, GABRP, ATP6V0A, HOXA3, CACNA1 T-type, GRB14, microRNA 146a, Glicentin, ATF/CREB, Keratin 4, Tissue kallikreins, Kallikrein 1, iNOS, CACNA1H, Galpha(i)-s…	47
Neurocognitive Disorders	1682	0.0228551	0.066324	GLP-1, ESR1 (nuclear), MPGF, Galpha(i)-specific amine GPCRs, CG alpha, CD8, GLP-2, SYT16, GRPP, Alpha-2C-1 adrenergic receptor, ESR1 (membrane), Proglucagon, ESR, Galpha(q)-specific peptide GPCRs, Synaptotagmin IV, GABRP, Synaptotagmin, FLJ34047, Glicentin, CDON, ATF/CREB, Tissue kallikreins, ORP-family, iNOS, Chromogranin A, Galpha(i)-specific peptide GPCRs, S100, AMIGO2, LPL, Galpha(q)-specific…	41
Acid-Base Imbalance	91	0.0228852	0.066324	K(+) channel, subfamily J, ATP6V0A, PP2C, ATP6V0A4, PDP1	5
Fibrosarcoma	91	0.0228852	0.066324	miR-146a-5p, TFPI-2, microRNA 146a, ATF/CREB, miR-146a-3p	5
Retrocochlear Diseases	124	0.0231907	0.0670828	ESR1 (nuclear), ESR1 (membrane), ESR, S100, ESR1 (mitochondrial), S100B	6
Pregnancy Complications, Cardiovascular	35	0.0237594	0.0685987	Galpha(i)-specific amine GPCRs, Galpha(q)-specific peptide GPCRs, LPL	3
Brain Injuries	92	0.0238616	0.0686355	Galpha(i)-specific amine GPCRs, Galpha(q)-specific peptide GPCRs, iNOS, S100, S100B	5
Gastritis, Atrophic	92	0.0238616	0.0686355	FUT3, PP2C, iNOS, Chromogranin A, CDX2	5
Nervous System Physiological Phenomena	62	0.0241799	0.0692916	Galpha(i)-specific amine GPCRs, Galpha(q)-specific peptide GPCRs, Thyroglobulin, Galpha(i)-specific peptide GPCRs	4
Nervous System Physiological Processes	62	0.0241799	0.0692916	Galpha(i)-specific amine GPCRs, Galpha(q)-specific peptide GPCRs, Thyroglobulin, Galpha(i)-specific peptide GPCRs	4
Melanoma, Cutaneous Malignant	973	0.0247111	0.0705536	Galpha(i)-specific amine GPCRs, CG alpha, Tubulin beta, CD8, S100A10, TFPI-2, Galpha(q)-specific peptide GPCRs, ZNF533, LAMP3, ATF/CREB, B7-H4, Tissue kallikreins, Connexin 26, iNOS, Galpha(i)-specific peptide GPCRs, S100, CD8 beta, c-Myb, Glypican-3, Keratin 7, IL8RB, NY-ESO-1, PAX9, CTAG2, WNT, S100B	26
Agoraphobia	14	0.024758	0.0705536	Galpha(i)-specific amine GPCRs, Galpha(q)-specific nucleotide-like GPCRs	2
Empyema	14	0.024758	0.0705536	S100, S100B	2
Gallbladder Neoplasms	93	0.0248644	0.0707253	ESR, Galpha(q)-specific peptide GPCRs, REG4, H-cadherin, CDX2	5
Graft vs Host Disease	198	0.0251923	0.0715256	ESR1 (nuclear), ESR1 (membrane), GSTA1, ESR, Galpha(q)-specific peptide GPCRs, Chromogranin A, Galpha(i)-specific peptide GPCRs, ESR1 (mitochondrial)	8
Nervous System Neoplasms	1451	0.0254577	0.0721458	K(+) channel, subfamily J, ESR1 (nuclear), Galpha(i)-specific amine GPCRs, Dystrophin, CG alpha, UGT2B7, miR-146a-5p, ESR1 (membrane), ID2, Asporin, Olfactory receptor, ESR, Galpha(q)-specific peptide GPCRs, microRNA 146a, Tissue kallikreins, Connexin 26, ORP-family, iNOS, UGT, Galpha(i)-specific peptide GPCRs, WNT10A, S100, Fsip2, REG4, Beta adducin, DACT2, RASL11B, PREX1, ESR1 (mitochondrial), …	36
Herpes Zoster	94	0.0258938	0.0732466	ESR1 (nuclear), ESR1 (membrane), ESR, Galpha(q)-specific peptide GPCRs, ESR1 (mitochondrial)	5
Leukemia, B-Cell	1262	0.0262847	0.0742157	Btbd16, ABCC11, Dystrophin, Cingulin, Myosin I, Mucin 4, ENPP6, Olfactory receptor, Galpha(q)-specific peptide GPCRs, Basonuclin, CACNA1 T-type, FBXL16, ATF/CREB, PP2C, Clmn, NAALADL2, ORP-family, iNOS, CACNA1H, HAT, UGT, Galpha(i)-specific peptide GPCRs, POF1B, LPL, MYO1B, SAMD9L, Bcl-3, Neurolysin, DPP6, EDAR, WNT, NIPA2	32
Autistic Disorder	163	0.0263805	0.0743493	Galpha(i)-specific amine GPCRs, Myosin I, Galpha(q)-specific peptide GPCRs, CACNA1 T-type, CACNA1H, GABA-A receptor, WNT	7
Hematologic Diseases	2703	0.026429	0.0743496	Btbd16, ESR1 (nuclear), Galpha(i)-specific amine GPCRs, CG alpha, CD8, UGT2B7, HIF-prolyl hydroxylase, PIGA, ARPP- 21, miR-146a-5p, ESR1 (membrane), KIAA1467, Mucin 4, ID2, Calcitonin, GSTA1, Olfactory receptor, ESR, Galpha(q)-specific peptide GPCRs, Thyroglobulin, CT, DNMT3A, Synaptotagmin, LAMA3 (Epiligrin), ATP6V0A, LY75, CACNA1 T-type, FOLH1 (GCP2), microRNA 146a, CDON, ATF/CREB, PP2C, NAALAD…	61
Neoplasms, Vascular Tissue	358	0.0265462	0.074543	ESR1 (nuclear), TITF1, ESR1 (membrane), ESR, Galpha(q)-specific peptide GPCRs, Connexin 26, Galpha(i)-specific peptide GPCRs, S100, Claudin-3, ESR1 (mitochondrial), WNT, S100B	12
Mucinoses	95	0.0269502	0.0754016	Calcitonin, Galpha(q)-specific peptide GPCRs, CT, CGRP, S100	5
Burkitt Lymphoma	95	0.0269502	0.0754016	Galpha(q)-specific peptide GPCRs, Galpha(i)-specific peptide GPCRs, WNT10A, Bcl-3, WNT	5
Carcinoma, Adenoid Cystic	37	0.0274893	0.0767702	SFN, Galpha(q)-specific peptide GPCRs, Galpha(i)-specific peptide GPCRs	3
Autoimmune Diseases of the Nervous System	2052	0.0276453	0.0770656	NR3A, Galpha(s)-specific class A orphan/other GPCRs, ESR1 (nuclear), Galpha(i)-specific amine GPCRs, Dystrophin, Tubulin beta, CD8, miR-146a-5p, ESR1 (membrane), Myosin I, Nebulin, Olfactory receptor, ESR, Zdhhc2, Galpha(q)-specific peptide GPCRs, Thyroglobulin, FAM189A1, LY75, microRNA 146a, ATF/CREB, PP2C, B7-H4, NAALADL2, Tissue kallikreins, ORP-family, iNOS, Galpha(i)-specific peptide GPCRs, …	48
Spinal Cord Compression	15	0.0282373	0.0785735	S100, S100B	2
Leukemia	2975	0.0292064	0.0811231	Annexin VIII, WIT1, Btbd16, Galpha(s)-specific class A orphan/other GPCRs, ABCC11, Galpha(i)-specific amine GPCRs, Dystrophin, Cingulin, CD8, Helios, PIGA, miR-146a-5p, Myosin I, Mucin 4, ID2, ENPP6, Olfactory receptor, Galpha(q)-specific peptide GPCRs, Basonuclin, DNMT3A, Synaptotagmin, LY75, CACNA1 T-type, microRNA 146a, FBXL16, ATF/CREB, PP2C, Clmn, NAALADL2, Tissue kallikreins, ORP-family, iN…	66
Chagas Disease	66	0.0295859	0.0820287	Galpha(q)-specific peptide GPCRs, iNOS, S100, S100B	4
Autoimmune Diseases	3605	0.0303525	0.0840027	NR3A, K(+) channel, subfamily J, Galpha(s)-specific class A orphan/other GPCRs, ESR1 (nuclear), Galpha(i)-specific amine GPCRs, Dystrophin, CG alpha, Tubulin beta, TFF1, CD8, AMD1, FAM167A, c-Rel (NF-kB subunit), Helios, miR-146a-5p, ESR1 (membrane), Myosin I, Mucin 4, Asporin, Calcitonin, Nebulin, Olfactory receptor, ESR, Zdhhc2, Galpha(q)-specific peptide GPCRs, Thyroglobulin, CT, GABRP, DNMT3A…	78
Aortic Stenosis, Subvalvular	133	0.0312749	0.0862446	ESR1 (nuclear), ESR1 (membrane), ESR, Galpha(q)-specific peptide GPCRs, PP2C, ESR1 (mitochondrial)	6
Cardiomyopathy, Hypertrophic	133	0.0312749	0.0862446	ESR1 (nuclear), ESR1 (membrane), ESR, Galpha(q)-specific peptide GPCRs, PP2C, ESR1 (mitochondrial)	6
Glucose Metabolism Disorders	2071	0.0318377	0.0874956	GLP-1, K(+) channel, subfamily J, Galpha(s)-specific class A orphan/other GPCRs, ESR1 (nuclear), MPGF, Galpha(i)-specific amine GPCRs, CG alpha, GLP-2, RIMS1, GRPP, Alpha-2C-1 adrenergic receptor, miR-146a-5p, ESR1 (membrane), DDC, Proglucagon, ESR, Galpha(q)-specific peptide GPCRs, GABRP, ATP6V0A, HOXA3, CACNA1 T-type, GRB14, microRNA 146a, Glicentin, ATF/CREB, Keratin 4, STEAP4, Tissue kallikre…	48
Low Tension Glaucoma	16	0.0318994	0.0874956	Galpha(q)-specific peptide GPCRs, Galpha(i)-specific peptide GPCRs	2
Carcinoma, Medullary	16	0.0318994	0.0874956	TITF1, CDX2	2
Polycystic Ovary Syndrome	247	0.0325212	0.0884265	K(+) channel, subfamily J, ESR1 (nuclear), Galpha(i)-specific amine GPCRs, CG alpha, ESR1 (membrane), ESR, Tissue kallikreins, Intelectin-1, ESR1 (mitochondrial)	9
Pregnancy Complications, Neoplastic	68	0.0325358	0.0884265	GCNF, CG alpha, ASH2, PSCA	4
Trophoblastic Neoplasms	68	0.0325358	0.0884265	GCNF, CG alpha, ASH2, PSCA	4
Acute Coronary Syndrome	68	0.0325358	0.0884265	Calcitonin, CT, CGRP, Galpha(i)-specific peptide GPCRs	4
Ovarian Cysts	287	0.0325896	0.0884265	K(+) channel, subfamily J, ESR1 (nuclear), Galpha(i)-specific amine GPCRs, CG alpha, ESR1 (membrane), ESR, Tissue kallikreins, Claudin-3, Intelectin-1, ESR1 (mitochondrial)	10
Epilepsy, Generalized	100	0.0326418	0.0884265	K(+) channel, subfamily J, CACNA1 T-type, CACNA1H, Galpha(i)-specific peptide GPCRs, GABA-A receptor	5
Histiocytosis	100	0.0326418	0.0884265	Galpha(q)-specific peptide GPCRs, iNOS, Galpha(i)-specific peptide GPCRs, Claudin-4, Sphingomyelinase	5
Cardiovascular Abnormalities	288	0.0332547	0.0896358	K(+) channel, subfamily J, Galpha(i)-specific amine GPCRs, Galpha(q)-specific peptide GPCRs, PP2C, iNOS, Kv4.2 channel, Galpha(i)-specific peptide GPCRs, S100, KCNQ1, S100B	10
Demyelinating Diseases	2079	0.0337458	0.0896358	NR3A, Galpha(s)-specific class A orphan/other GPCRs, ESR1 (nuclear), Galpha(i)-specific amine GPCRs, Dystrophin, Tubulin beta, CD8, miR-146a-5p, ESR1 (membrane), Myosin I, Nebulin, Olfactory receptor, ESR, Zdhhc2, Galpha(q)-specific peptide GPCRs, Thyroglobulin, FAM189A1, LY75, microRNA 146a, ATF/CREB, PP2C, B7-H4, NAALADL2, Tissue kallikreins, ORP-family, iNOS, Galpha(i)-specific peptide GPCRs, …	48
Growth Disorders	101	0.0338633	0.0896358	CG alpha, TFPI-2, S100, Glypican-3, S100B	5
Trypanosomiasis	69	0.034073	0.0896358	Galpha(q)-specific peptide GPCRs, iNOS, S100, S100B	4
Ulcer	69	0.034073	0.0896358	Calcitonin, CT, iNOS, CGRP	4
Primary Dysautonomias	69	0.034073	0.0896358	Galpha(i)-specific amine GPCRs, Alpha-2C-1 adrenergic receptor, Galpha(q)-specific peptide GPCRs, S100	4
Precancerous Conditions	69	0.034073	0.0896358	Geminin, Keratin 4, iNOS, Keratin 7	4
Osteosarcoma	372	0.0341683	0.0896358	Nek2A, ESR1 (nuclear), ESR1 (membrane), ID2, ESR, Galpha(q)-specific peptide GPCRs, Galpha(i)-specific peptide GPCRs, S100, H-cadherin, RUNX2, ESR1 (mitochondrial), WNT	12
Dementia	1682	0.034324	0.0896358	GLP-1, ESR1 (nuclear), MPGF, Galpha(i)-specific amine GPCRs, CG alpha, CD8, GLP-2, SYT16, GRPP, ESR1 (membrane), Proglucagon, ESR, Galpha(q)-specific peptide GPCRs, Synaptotagmin IV, GABRP, Synaptotagmin, FLJ34047, Glicentin, CDON, ATF/CREB, Tissue kallikreins, ORP-family, iNOS, Chromogranin A, Galpha(i)-specific peptide GPCRs, S100, AMIGO2, LPL, Galpha(q)-specific nucleotide-like GPCRs, Oxyntomo…	40
Neoplasms by Site	18173	0.0344077	0.0896358	Annexin VIII, Nek2A, GLP-1, NR3A, FAM134B, WIT1, FAM160A1, C19orf33, K(+) channel, subfamily J, SLFN13, TMPRSS4, WNK2, Btbd16, Galpha(s)-specific class A orphan/other GPCRs, ESR1 (nuclear), ABCC11, RNF186, MPGF, SFN, GAS7, CRYM, Galpha(i)-specific amine GPCRs, Dystrophin, LMTK3, COL9A1, KCNE4, FIBIN, GNPTA, MFSD4, FUT3, OR51E1, CG alpha, Cingulin, C8FW (GIG2), TRIM58, Tubulin beta, TFF1, TITF1, C…	329
Wounds and Injuries	1004	0.0344302	0.0896358	ESR1 (nuclear), Galpha(i)-specific amine GPCRs, ESR1 (membrane), Calcitonin, GPNMB (Osteoactivin), ESR, Galpha(q)-specific peptide GPCRs, CT, LAMA3 (Epiligrin), ATF/CREB, Tissue kallikreins, Connexin 26, Kallikrein 1, iNOS, CGRP, Galpha(i)-specific peptide GPCRs, S100, PIGR, Galpha(q)-specific nucleotide-like GPCRs, P2Y1, RUNX2, ESR1 (mitochondrial), IL8RB, WNT, CDX2, S100B	26
Craniocerebral Trauma	102	0.0351127	0.0896358	Galpha(i)-specific amine GPCRs, Galpha(q)-specific peptide GPCRs, iNOS, S100, S100B	5
Pyloric Stenosis, Hypertrophic	2	0.0351307	0.0896358	UGT	1
Crigler-Najjar Syndrome	2	0.0351307	0.0896358	UGT	1
Motion Sickness	2	0.0351307	0.0896358	Galpha(i)-specific amine GPCRs	1
Pyoderma	2	0.0351307	0.0896358	Galpha(q)-specific peptide GPCRs	1
Jervell-Lange Nielsen Syndrome	2	0.0351307	0.0896358	KCNQ1	1
Hearing Loss, Bilateral	2	0.0351307	0.0896358	Connexin 26	1
Ectrodactyly	2	0.0351307	0.0896358	WNT	1
Somatostatinoma	2	0.0351307	0.0896358	Galpha(i)-specific peptide GPCRs	1
Pancreatic Cyst	2	0.0351307	0.0896358	Galpha(q)-specific peptide GPCRs	1
Reactive Attachment Disorder	2	0.0351307	0.0896358	Galpha(i)-specific amine GPCRs	1
ACTH Syndrome, Ectopic	2	0.0351307	0.0896358	Galpha(q)-specific peptide GPCRs	1
Fetal Distress	2	0.0351307	0.0896358	KCNQ1	1
Arthrogryposis renal dysfunction cholestasis syndrome	2	0.0351307	0.0896358	Galpha(q)-specific peptide GPCRs	1
Caliciviridae Infections	2	0.0351307	0.0896358	FUT3	1
Abcd Syndrome	2	0.0351307	0.0896358	Galpha(q)-specific peptide GPCRs	1
Niemann-Pick Disease, Type B	2	0.0351307	0.0896358	Sphingomyelinase	1
Cystadenoma, Mucinous	2	0.0351307	0.0896358	REG4	1
Niemann-Pick Disease, Type A	2	0.0351307	0.0896358	Sphingomyelinase	1
Superinfection	2	0.0351307	0.0896358	Galpha(q)-specific peptide GPCRs	1
Compulsive Personality Disorder	2	0.0351307	0.0896358	Galpha(i)-specific amine GPCRs	1
Kernicterus	2	0.0351307	0.0896358	UGT	1
Shy-Drager Syndrome	2	0.0351307	0.0896358	Galpha(i)-specific amine GPCRs	1
Adenoma, Sweat Gland	2	0.0351307	0.0896358	S100	1
Focal Nodular Hyperplasia	17	0.0357368	0.0905804	iNOS, Keratin 7	2
Nausea	17	0.0357368	0.0905804	Galpha(i)-specific amine GPCRs, Galpha(i)-specific peptide GPCRs	2
Psychoses, Substance-Induced	17	0.0357368	0.0905804	Galpha(i)-specific amine GPCRs, Galpha(i)-specific peptide GPCRs	2
Turner Syndrome	17	0.0357368	0.0905804	Galpha(q)-specific peptide GPCRs, Galpha(i)-specific peptide GPCRs	2
Intracranial Hemorrhages	103	0.0363904	0.0919906	Galpha(i)-specific amine GPCRs, Tubulin beta, Galpha(q)-specific peptide GPCRs, S100, S100B	5
Leukemia, Promyelocytic, Acute	138	0.0364728	0.0919906	Annexin VIII, ID2, WNT10A, ANXA8L2, Evi-1, WNT	6
Helicobacter Infections	138	0.0364728	0.0919906	FUT3, TFF1, Galpha(q)-specific peptide GPCRs, PP2C, Galpha(i)-specific peptide GPCRs, CDX2	6
Kidney Diseases	9437	0.0368968	0.0929074	GLP-1, NR3A, FAM134B, WIT1, K(+) channel, subfamily J, WNK2, Galpha(s)-specific class A orphan/other GPCRs, ESR1 (nuclear), ABCC11, RNF186, MPGF, SFN, Galpha(i)-specific amine GPCRs, Dystrophin, GNPTA, OR51E1, Cingulin, Tubulin beta, TITF1, CD8, GLP-2, UGT2B7, HIF-prolyl hydroxylase, SYT16, GRPP, MARLIN1, NEFM, CRISPLD1, PIGA, ARPP- 21, miR-146a-5p, ESR1 (membrane), S100A10, EGLN3, Myosin I, KIAA…	184
Autonomic Nervous System Diseases	71	0.0372723	0.0936993	Galpha(i)-specific amine GPCRs, Alpha-2C-1 adrenergic receptor, Galpha(q)-specific peptide GPCRs, S100	4
Bronchiectasis	42	0.038091	0.0954249	Galpha(q)-specific peptide GPCRs, iNOS, Galpha(i)-specific peptide GPCRs	3
Amphetamine-Related Disorders	42	0.038091	0.0954249	Galpha(i)-specific amine GPCRs, Galpha(i)-specific peptide GPCRs, GABA-A receptor	3
Skin Neoplasms	4227	0.0381451	0.0954249	NR3A, K(+) channel, subfamily J, Btbd16, Galpha(s)-specific class A orphan/other GPCRs, ABCC11, Galpha(i)-specific amine GPCRs, KCNE4, MFSD4, Cingulin, TRIM58, Tubulin beta, TITF1, CD8, UGT2B7, MARLIN1, c-Rel (NF-kB subunit), ARPP- 21, KIAA1467, ERN2, Myosin I, TMEM46, Mucin 4, ENPP6, PLA2G4D, Olfactory receptor, Galpha(q)-specific peptide GPCRs, Thyroglobulin, Basonuclin, GABRP, LRRC31, SGTB, DN…	89
Urinary Bladder Neoplasms	4547	0.0382167	0.0954485	K(+) channel, subfamily J, Btbd16, Galpha(s)-specific class A orphan/other GPCRs, ESR1 (nuclear), RNF186, Galpha(i)-specific amine GPCRs, Dystrophin, Cingulin, C8FW (GIG2), Tubulin beta, TITF1, CD8, UGT2B7, HIF-prolyl hydroxylase, CRISPLD1, COL9A3, PIGA, miR-146a-5p, ESR1 (membrane), ERN2, Myosin I, Mucin 4, ATP6V0D, Kv9.3, Olfactory receptor, TFPI-2, ESR, Galpha(q)-specific peptide GPCRs, Thyrog…	95
Leukemia, Myelomonocytic, Chronic	72	0.0389346	0.0969262	DNMT3A, Synaptotagmin, LY75, PP2C	4
Myelodysplastic-Myeloproliferative Diseases	72	0.0389346	0.0969262	DNMT3A, Synaptotagmin, LY75, PP2C	4
Skin Diseases, Vascular	338	0.0393046	0.0976892	Galpha(i)-specific amine GPCRs, CD8, ESR, Galpha(q)-specific peptide GPCRs, NAALADL2, iNOS, UGT, Galpha(i)-specific peptide GPCRs, S100, NKG2A, IL8RB	11
Vomiting	18	0.0397421	0.0986169	Galpha(i)-specific amine GPCRs, Galpha(q)-specific peptide GPCRs	2
Neurilemmoma	217	0.040053	0.0992281	ESR1 (nuclear), ESR1 (membrane), ESR, Galpha(q)-specific peptide GPCRs, BMP3, S100, ESR1 (mitochondrial), S100B	8
Laryngeal Diseases	2155	0.0403902	0.0999024	K(+) channel, subfamily J, Galpha(i)-specific amine GPCRs, FUT3, UGT2B7, HIF-prolyl hydroxylase, EGLN3, Myosin I, CRISP-2, GPR109A, Mucin 4, Calcitonin, Olfactory receptor, Galpha(q)-specific peptide GPCRs, CT, UBE2E3, DNMT3A, Synaptotagmin, ZNF533, FAM55D, ATF/CREB, Secretoneurin, STEAP4, NAALADL2, GPR137B, Kv4.2 channel, HAT, CGRP, UGT, Galpha(i)-specific peptide GPCRs, S100, KLHL1, PIGR, NOL4,…	49
Neoplasms, Adipose Tissue	73	0.0406386	0.100355	ESR1 (nuclear), ESR1 (membrane), ESR, ESR1 (mitochondrial)	4
Neuroma	219	0.0418968	0.103296	ESR1 (nuclear), ESR1 (membrane), ESR, Galpha(q)-specific peptide GPCRs, BMP3, S100, ESR1 (mitochondrial), S100B	8
Leiomyoma	143	0.0421948	0.103864	ESR1 (nuclear), ESR1 (membrane), ESR, S100, ESR1 (mitochondrial), WNT	6
Neurofibrosarcoma	44	0.0428344	0.105162	miR-146a-5p, microRNA 146a, miR-146a-3p	3
Skin Diseases, Genetic	790	0.042859	0.105162	Galpha(i)-specific amine GPCRs, Tubulin beta, CD8, Calcitonin, Galpha(q)-specific peptide GPCRs, CT, LAMA3 (Epiligrin), ATP6V0A, Keratin 4, Tissue kallikreins, Connexin 26, iNOS, CGRP, Galpha(i)-specific peptide GPCRs, WNT10A, S100, NKG2A, IL8RB, Sphingomyelinase, EDAR, WNT	21
Nasopharyngeal Neoplasms	108	0.043205	0.105673	miR-146a-5p, microRNA 146a, iNOS, PIGR, miR-146a-3p	5
Nasopharyngeal Diseases	108	0.043205	0.105673	miR-146a-5p, microRNA 146a, iNOS, PIGR, miR-146a-3p	5
Leukemia, Myeloid	1317	0.0433576	0.105878	Annexin VIII, WIT1, Galpha(s)-specific class A orphan/other GPCRs, Galpha(i)-specific amine GPCRs, miR-146a-5p, Myosin I, Mucin 4, ID2, Olfactory receptor, Galpha(q)-specific peptide GPCRs, DNMT3A, Synaptotagmin, LY75, microRNA 146a, PP2C, Tissue kallikreins, UGT, Galpha(i)-specific peptide GPCRs, WNT10A, KLF5, c-Myb, Galpha(q)-specific nucleotide-like GPCRs, SMPD3, ANXA8L2, GABA-A receptor, miR-…	32
Urinary Bladder Diseases	4573	0.0435147	0.106093	K(+) channel, subfamily J, Btbd16, Galpha(s)-specific class A orphan/other GPCRs, ESR1 (nuclear), RNF186, Galpha(i)-specific amine GPCRs, Dystrophin, Cingulin, C8FW (GIG2), Tubulin beta, TITF1, CD8, UGT2B7, HIF-prolyl hydroxylase, CRISPLD1, COL9A3, PIGA, miR-146a-5p, ESR1 (membrane), ERN2, Myosin I, Mucin 4, ATP6V0D, Kv9.3, Olfactory receptor, TFPI-2, ESR, Galpha(q)-specific peptide GPCRs, Thyrog…	95
Niemann-Pick Diseases	19	0.0439082	0.106632	iNOS, Sphingomyelinase	2
Spasm	19	0.0439082	0.106632	K(+) channel, subfamily J, Galpha(q)-specific peptide GPCRs	2
Neoplasms, Bone Tissue	387	0.0439441	0.106632	Nek2A, ESR1 (nuclear), ESR1 (membrane), ID2, ESR, Galpha(q)-specific peptide GPCRs, Galpha(i)-specific peptide GPCRs, S100, H-cadherin, RUNX2, ESR1 (mitochondrial), WNT	12
Papillomavirus Infections	145	0.0446331	0.108133	TFPI-2, Galpha(q)-specific peptide GPCRs, PP2C, iNOS, Galpha(i)-specific peptide GPCRs, PSCA	6
Cardiomegaly	304	0.0452207	0.10926	ESR1 (nuclear), Galpha(i)-specific amine GPCRs, Dystrophin, Alpha-2C-1 adrenergic receptor, ESR1 (membrane), ESR, Galpha(q)-specific peptide GPCRs, Chromogranin A, Galpha(i)-specific peptide GPCRs, ESR1 (mitochondrial)	10
Hyperhomocysteinemia	45	0.0453117	0.10926	Galpha(q)-specific peptide GPCRs, FOLH1 (GCP2), ATF/CREB	3
Neoplasms, Cystic, Mucinous, and Serous	45	0.0453117	0.10926	TFF1, Mucin 4, REG4	3
Colorectal Neoplasms, Hereditary Nonpolyposis	146	0.0458845	0.110468	Mucin 4, S100, FLJ45803, c-Myb, OST2, WNT	6
Cerebral Hemorrhage	76	0.0460014	0.110576	Tubulin beta, Galpha(q)-specific peptide GPCRs, S100, S100B	4
Hepatitis, Viral, Human	613	0.0466697	0.112007	Galpha(s)-specific class A orphan/other GPCRs, ESR1 (nuclear), Galpha(i)-specific amine GPCRs, miR-146a-5p, ESR1 (membrane), ESR, Galpha(q)-specific peptide GPCRs, DNMT3A, microRNA 146a, iNOS, Galpha(i)-specific peptide GPCRs, NKG2A, ESR1 (mitochondrial), miR-146a-3p, Keratin 7, IL8RB, WNT	17
Hepatitis, Chronic	391	0.046849	0.112204	ESR1 (nuclear), Galpha(i)-specific amine GPCRs, ESR1 (membrane), ESR, Galpha(q)-specific peptide GPCRs, DNMT3A, iNOS, Galpha(i)-specific peptide GPCRs, NKG2A, ESR1 (mitochondrial), Keratin 7, WNT	12
Alcoholism	306	0.0468977	0.112204	Galpha(i)-specific amine GPCRs, ENPP6, Calcitonin, Olfactory receptor, Galpha(q)-specific peptide GPCRs, CT, CGRP, Galpha(i)-specific peptide GPCRs, H-cadherin, GABA-A receptor	10
Connective Tissue Diseases	2332	0.047417	0.11327	Galpha(s)-specific class A orphan/other GPCRs, ESR1 (nuclear), Galpha(i)-specific amine GPCRs, CG alpha, TFF1, CD8, AMD1, FAM167A, c-Rel (NF-kB subunit), Helios, miR-146a-5p, ESR1 (membrane), Mucin 4, Asporin, Calcitonin, Olfactory receptor, ESR, Galpha(q)-specific peptide GPCRs, CT, GABRP, DNMT3A, ATP6V0A, FOLH1 (GCP2), microRNA 146a, LAMP3, ATF/CREB, PP2C, B7-H4, Tissue kallikreins, Kallikrein …	52
Marijuana Abuse	20	0.0482283	0.114673	Galpha(i)-specific amine GPCRs, GABA-A receptor	2
Ileal Neoplasms	20	0.0482283	0.114673	Galpha(q)-specific peptide GPCRs, Galpha(i)-specific peptide GPCRs	2
Multiple Trauma	20	0.0482283	0.114673	S100, S100B	2
Hepatitis	708	0.0484589	0.115043	Galpha(s)-specific class A orphan/other GPCRs, ESR1 (nuclear), Galpha(i)-specific amine GPCRs, miR-146a-5p, ESR1 (membrane), ESR, Galpha(q)-specific peptide GPCRs, DNMT3A, microRNA 146a, iNOS, Galpha(i)-specific peptide GPCRs, S100, NKG2A, ESR1 (mitochondrial), miR-146a-3p, Keratin 7, IL8RB, WNT, S100B	19
Trauma, Nervous System	112	0.0491731	0.116558	Galpha(i)-specific amine GPCRs, Galpha(q)-specific peptide GPCRs, iNOS, S100, S100B	5
Amyotrophic Lateral Sclerosis	187	0.0494169	0.116956	NEFM, Secretoneurin, Chromogranin A, S100, Secretogranin II, DPP6, S100B	7
Avitaminosis	78	0.0497852	0.117646	Galpha(q)-specific peptide GPCRs, FOLH1 (GCP2), ATF/CREB, Chromogranin A	4

## Sheet: Functional_anal_DOWN_reg_gene
Metacore_Diseases_by_biomarkers								Metacore_Pathway_maps								Metacore_Process_Networks								Disease Biomarker Networks
Diseases	Total	p-value	FDR	Network Objects from Active Data	In Data			Maps	Total	p-value	FDR	Network Objects from Active Data	In Data			Networks	Total	p-value	FDR	Network Objects from Active Data	In Data			Networks	Total	pValue	Min FDR	p-value	FDR	Network Objects from Active Data	In Data
End Stage Liver Disease	10	4.34396e-08	5.31701e-05	ADHB, IGF-2, ADHG, IGF-1, ADH1	5			Glutathione metabolism	35	0.00066311	0.0542333	GSTM1, GSTM4, GSTM3, GSTA4	4			Signal transduction_Androgen receptor signaling cross-talk	62	0.00552449	0.294628	Androgen receptor, mTOR, 4E-BP1, IGF-1	4			Prostatic Neoplasms_Cell proliferation	39	0.0255643	0.660486	0.0255643	0.660486	Pleiotrophin (OSF1), Androgen receptor, TGF-beta	3
Liver Diseases, Alcoholic	57	3.61468e-06	0.00221219	Galpha(i)-specific amine GPCRs, ADHB, GSTM1, GSTM3, TGF-beta, ADHG, ADH1	7			Glutathione metabolism / Human version	36	0.000739546	0.0542333	GSTM1, GSTM4, GSTM3, GSTA4	4			Response to hypoxia and oxidative stress	108	0.00795561	0.294628	GSTM1, Androgen receptor, GSTM4, GSTM3, GSTA4	5			Breast neoplasm_CREB1	48	0.0437136	0.660486	0.0437136	0.660486	CHIBBY, LDHA, VHR	3
Folic Acid Deficiency	5	1.42131e-05	0.00540051	TGF-beta, GNMT, IGF-1	3			Glutathione metabolism / Rodent version	36	0.000739546	0.0542333	GSTM1, GSTM4, GSTM3, GSTA4	4			Cell adhesion_Platelet-endothelium-leucocyte interactions	171	0.0137248	0.294628	Coagulation factor X, SERPINE2, TGF-beta, PZP, TGF-beta 3, C1 inhibitor	6			Pulmonary Disease, Chronic Obstructive (core network)	52	0.0534008	0.660486	0.0534008	0.660486	GSTM1, Androgen receptor, TGF-beta	3
Prostatic Hyperplasia	323	2.07254e-05	0.00540051	COX-1 (PTGS1), GSTM1, Pleiotrophin (OSF1), Androgen receptor, Galpha(i)-specific EDG GPCRs, Versican proteoglycan, GSTM3, TGF-beta, IGF-1, Versican, Decorin proteoglycan, TGF-beta 3, ENPP2, Decorin	14			Development_IGF-1 receptor signaling	45	0.0017301	0.0746368	IGF-2, mTOR, 4E-BP1, IGF-1	4			Development_Neurogenesis_Synaptogenesis	180	0.017297	0.294628	Syntrophin B, RIMS4, Neuregulin 2, KCNQ2, X11-like, Syntrophin B2	6			Breast neoplasm_Lipid metabolism	23	0.0546285	0.660486	0.0546285	0.660486	ADHB, H19	2
Urinary Incontinence	16	2.64731e-05	0.00540051	TGF-beta, Serotonin receptor, Decorin proteoglycan, Decorin	4			Apoptosis and survival_nAChR in apoptosis inhibition and cell cycle progression	22	0.00197085	0.0746368	mTOR, 4E-BP1, nAChR beta	3			Neurophysiological process_Transmission of nerve impulse	181	0.0177301	0.294628	Galpha(i)-specific amine GPCRs, S1P1 receptor, HTR1E, MaxiK alpha subunit, Serotonin receptor, KCNQ2	6			Breast neoplasm_IL-8 signaling	53	0.0559734	0.660486	0.0559734	0.660486	Galpha(i)-specific amine GPCRs, CaMKK, ADHG	3
Lower Urinary Tract Symptoms	16	2.64731e-05	0.00540051	TGF-beta, Serotonin receptor, Decorin proteoglycan, Decorin	4			Development_Role of HDAC and calcium/calmodulin-dependent kinase (CaMK) in control of skeletal myogenesis	47	0.00203555	0.0746368	IGF-2, mTOR, CaMKK, IGF-1	4			Development_Neuromuscular junction	134	0.0189329	0.294628	Delta-sarcoglycan, Syntrophin B, nAChR beta-1, nAChR beta, Syntrophin B2	5			Schizophrenia	185	0.0805831	0.694762	0.0805831	0.694762	GSTM1, NRHQR2, Ran, SYNGR1, Serotonin receptor, Decorin	6
Liver Cirrhosis, Alcoholic	35	4.43998e-05	0.00776362	Galpha(i)-specific amine GPCRs, ADHB, TGF-beta, ADHG, ADH1	5			Cell adhesion_ECM remodeling	52	0.00295871	0.0929879	IGF-2, SERPINE2, IGF-1, Versican	4			Reproduction_Feeding and Neurohormone signaling	204	0.0298529	0.294628	DSPG3, Androgen receptor, mTOR, TGF-beta, 4E-BP1, IGF-1	6			Colonic Neoplasms_Anti-apoptosis	29	0.0824294	0.694762	0.0824294	0.694762	TGF-beta, IGF-1	2
Glaucoma	198	9.20315e-05	0.0140808	COX-1 (PTGS1), Galpha(i)-specific amine GPCRs, GSTM1, IGF-2, DSPG3, BMP5, GSTM3, TGF-beta, Neuregulin 2, COL6A3	10			IGF family signaling in colorectal cancer	55	0.00363187	0.0998764	IGF-2, mTOR, 4E-BP1, IGF-1	4			Reproduction_FSH-beta signaling pathway	153	0.0313788	0.294628	mTOR, Ran, 4E-BP1, IGF-1, PZP	5			Colorectal Neoplasms_Regulation of progression through cell cycle	68	0.10128	0.709276	0.10128	0.709276	IGF-2, TGF-beta, TGF-beta 3	3
Ocular Hypertension	202	0.000108586	0.0147677	COX-1 (PTGS1), Galpha(i)-specific amine GPCRs, GSTM1, IGF-2, DSPG3, BMP5, GSTM3, TGF-beta, Neuregulin 2, COL6A3	10			Development_Growth factors in regulation of oligodendrocyte precursor cell survival	34	0.00693612	0.149252	mTOR, 4E-BP1, IGF-1	3			Cell adhesion_Cell-matrix interactions	207	0.031757	0.294628	Delta-sarcoglycan, CRTL1, Fibulin-1, Collagen XIV, Versican, Decorin	6			Prostatic Neoplasms_Regulation of progression through cell cycle	70	0.108195	0.709276	0.108195	0.709276	Pleiotrophin (OSF1), IGF-2, TGF-beta	3
Prenatal Injuries	11	0.000222967	0.0227426	Galpha(i)-specific amine GPCRs, ADHB, ADH1	3			Translation_Non-genomic (rapid) action of Androgen Receptor	34	0.00693612	0.149252	Androgen receptor, mTOR, 4E-BP1	3			Development_Ossification and bone remodeling	154	0.0321483	0.294628	Pleiotrophin (OSF1), IGF-2, BMP5, TGF-beta, IGF-1	5			Colonic Neoplasms_Regulation of cell proliferation	42	0.153193	0.744122	0.153193	0.744122	Galpha(i)-specific EDG GPCRs, IGF-1	2
Marfan Syndrome	11	0.000222967	0.0227426	TGF-beta, Decorin proteoglycan, Decorin	3			Transcription_Receptor-mediated HIF regulation	35	0.00752421	0.149252	mTOR, 4E-BP1, IGF-1	3			Development_EMT_Regulation of epithelial-to-mesenchymal transition	208	0.032409	0.294628	IGF-2, mTOR, Monad, TGF-beta, 4E-BP1, TGF-beta 3	6			Breast neoplasm_IL6 and SP1	46	0.176896	0.744122	0.176896	0.744122	Metallothionein-1X, nAChR beta	2
Prenatal Exposure Delayed Effects	11	0.000222967	0.0227426	Galpha(i)-specific amine GPCRs, ADHB, ADH1	3			Cell adhesion_Cell-matrix glycoconjugates	36	0.008141	0.149252	CRTL1, Fibulin-1, Versican	3			Cytoskeleton_Regulation of cytoskeleton rearrangement	181	0.0574926	0.479105	Delta-sarcoglycan, Galpha(i)-specific amine GPCRs, Ankyrin 1, Tubulin alpha 1A, Tubulin alpha	5			Breast neoplasm_c-Myc	49	0.19505	0.744122	0.19505	0.744122	nAChR beta-1, LDHA	2
Liver Failure	54	0.000363117	0.0334334	ADHB, IGF-2, ADHG, IGF-1, ADH1	5			Development_PIP3 signaling in cardiac myocytes	43	0.0132854	0.197744	mTOR, 4E-BP1, IGF-1	3			Cell adhesion_Glycoconjugates	132	0.0657732	0.505948	CRTL1, Fibulin-1, Versican, Decorin	4			Breast neoplasm_Growth factors	50	0.201159	0.744122	0.201159	0.744122	IGF-2, IGF-1	2
Depression, Postpartum	3	0.000382408	0.0334334	Galpha(i)-specific amine GPCRs, Serotonin receptor	2			Glycine, serine, cysteine and threonine metabolism/ Rodent version	44	0.0141411	0.197744	PEMT, GAMT, GNMT	3			Blood coagulation	87	0.0789552	0.563966	Coagulation factor X, SERPINE2, C1 inhibitor	3			Breast neoplasm_ATF-2	50	0.201159	0.744122	0.201159	0.744122	Androgen receptor, TGF-beta 3	2
Hepatic Insufficiency	56	0.000430606	0.0347026	ADHB, IGF-2, ADHG, IGF-1, ADH1	5			Glycine, serine, cysteine and threonine metabolism	44	0.0141411	0.197744	PEMT, GAMT, GNMT	3			Inflammation_Protein C signaling	94	0.0944182	0.60748	Coagulation factor X, S1P1 receptor, Galpha(i)-specific EDG GPCRs	3			Breast neoplasm_Metalloproteases	51	0.207292	0.744122	0.207292	0.744122	PZP, Versican	2
Myopia	32	0.000453629	0.0347026	DSPG3, TGF-beta, Decorin proteoglycan, Decorin	4			Translation_IL-2 regulation of translation	16	0.0143814	0.197744	mTOR, 4E-BP1	2			Development_Blood vessel morphogenesis	212	0.097618	0.60748	SLIT2, Galpha(i)-specific amine GPCRs, S1P1 receptor, LDHA, Galpha(i)-specific EDG GPCRs	5			Breast neoplasm_PPAR regulation by TGF-beta	54	0.225817	0.744122	0.225817	0.744122	TGF-beta, TGF-beta 3	2
Vitamin B Deficiency	60	0.000593485	0.042731	PEMT, TGF-beta, GNMT, IGF-1, ETFA	5			Translation_Role of Retinoic acid signaling in the initiation of translation	18	0.0180652	0.231946	mTOR, 4E-BP1	2			Proliferation_Positive regulation cell proliferation	216	0.103631	0.60748	Galpha(i)-specific amine GPCRs, Pleiotrophin (OSF1), Androgen receptor, Serotonin receptor, IGF-1	5			Thyroid Neoplasms (core network)	111	0.279921	0.744122	0.279921	0.744122	TGF-beta, IGF-1, ENPP2	3
Fetal Alcohol Spectrum Disorders	4	0.000759083	0.0480291	ADHB, ADH1	2			Translation_Opioid receptors in regulation of translation	19	0.020041	0.231946	mTOR, 4E-BP1	2			Muscle contraction	158	0.109346	0.60748	Syntrophin B, nAChR beta-1, MaxiK alpha subunit, nAChR beta	4			Breast neoplasm_Anti-apoptosis	65	0.294509	0.744122	0.294509	0.744122	TGF-beta, IGF-1	2
Hutchinson's Melanotic Freckle	4	0.000759083	0.0480291	Decorin proteoglycan, Decorin	2			Plasmalogen biosynthesis	19	0.020041	0.231946	PEMT, ENPP2	2			Cytoskeleton_Spindle microtubules	108	0.128676	0.67724	Tubulin alpha 1A, Ran, Tubulin alpha	3			Ovarian Neoplasms (core network 1)	116	0.303114	0.744122	0.303114	0.744122	mTOR, TGF-beta, IGF-1	3
Alcohol-Induced Disorders	134	0.000859326	0.0480291	Galpha(i)-specific amine GPCRs, ADHB, GSTM1, GSTM3, TGF-beta, ADHG, ADH1	7			Prostaglandin 2 biosynthesis and metabolism	20	0.022103	0.231946	COX-1 (PTGS1), DHRS4	2			Protein folding_Protein folding nucleus	58	0.14437	0.680603	Androgen receptor, DNJC1	2			Glaucoma (core network)	70	0.325672	0.744122	0.325672	0.744122	COX-1 (PTGS1), TGF-beta	2
Psychoses, Substance-Induced	17	0.000873777	0.0480291	Galpha(i)-specific amine GPCRs, NRHQR2, Serotonin receptor	3			N-Acylethanolamines, HSRL5-transacylation pathway	2	0.0231271	0.231946	ENPP2	1			Neurophysiological process_Long-term potentiation	58	0.14437	0.680603	mTOR, 4E-BP1	2			Prostatic Neoplasms_Inflammatory response	25	0.344004	0.744122	0.344004	0.744122	TGF-beta	1
Stress Disorders, Post-Traumatic	68	0.0010527	0.0480291	Galpha(i)-specific amine GPCRs, S1P1 receptor, IGF-2, FKBP5, Galpha(i)-specific EDG GPCRs	5			HETE and HPETE biosynthesis and metabolism	21	0.0242489	0.231946	COX-1 (PTGS1), EPHX2	2			Translation_Regulation of initiation	123	0.169499	0.680603	eIF2B3, mTOR, 4E-BP1	3			Parkinson Disease (core network)	73	0.344235	0.744122	0.344235	0.744122	ADHG, GSTA4	2
Refractive Errors	40	0.00107395	0.0480291	DSPG3, TGF-beta, Decorin proteoglycan, Decorin	4			Development_Activation of astroglial cells proliferation by ACM3	21	0.0242489	0.231946	mTOR, 4E-BP1	2			Development_Neurogenesis in general	188	0.171894	0.680603	Galpha(i)-specific amine GPCRs, Pleiotrophin (OSF1), SERPINE2, CDK5RAP1	4			Colorectal neoplasms_Immune response	26	0.355042	0.744122	0.355042	0.744122	TGF-beta	1
Stress Disorders, Traumatic	69	0.0011246	0.0480291	Galpha(i)-specific amine GPCRs, S1P1 receptor, IGF-2, FKBP5, Galpha(i)-specific EDG GPCRs	5			Propionate metabolism p.2	22	0.0264767	0.242703	HIBCH, DCMC	2			Cell cycle_G1-S Growth factor regulation	188	0.171894	0.680603	IGF-2, TGF-beta, IGF-1, TGF-beta 3	4			Diabetes Mellitus, Type 1 (core network)	79	0.380901	0.744122	0.380901	0.744122	Androgen receptor, TGF-beta	2
Parkinsonian Disorders	423	0.00114374	0.0480291	Galpha(i)-specific amine GPCRs, ADHB, TAFs, GSTM1, IGF-2, NRHQR2, TGF-beta, ADHG, Serotonin receptor, nAChR beta, EPHX2, ADHA, ADH1	13			Transcription_Effect of Folic acid on genome stability	26	0.0361643	0.306006	FR-beta, ADH1	2			Cell adhesion_Leucocyte chemotaxis	189	0.174168	0.680603	S1P1 receptor, Galpha(i)-specific EDG GPCRs, Tubulin alpha, CXCL13	4			Atherosclerosis (core network)	136	0.396395	0.744122	0.396395	0.744122	IGF-2, Androgen receptor, IGF-1	3
Trauma and Stressor Related Disorders	70	0.00120008	0.0480291	Galpha(i)-specific amine GPCRs, S1P1 receptor, IGF-2, FKBP5, Galpha(i)-specific EDG GPCRs	5			Development_Mu-type opioid receptor signaling	26	0.0361643	0.306006	mTOR, 4E-BP1	2			Development_Cartilage development	66	0.176957	0.680603	BMP5, TGF-beta 3	2			Colonic Neoplasms_Cell adhesion	33	0.427414	0.744122	0.427414	0.744122	TGF-beta	1
Angiofibroma	5	0.00125566	0.0480291	IGF-2, H19	2			Leucine, isoleucine and valine metabolism/ Rodent version	28	0.0414456	0.325644	ACAD8, HIBCH	2			Cell cycle_G0-G1	71	0.197874	0.696783	mTOR, G0/G1switch 2	2			Colorectal neoplasms_Anti-apoptosis	38	0.474211	0.744122	0.474211	0.744122	TGF-beta	1
Anovulation	5	0.00125566	0.0480291	Galpha(i)-specific amine GPCRs, IGF-1	2			Leucine, isoleucine and valine metabolism.p.2	28	0.0414456	0.325644	ACAD8, HIBCH	2			Chemotaxis	134	0.20154	0.696783	SLIT2, CXCL13, ENPP2	3			Ovarian Neoplasms (core network 2)	98	0.490927	0.744122	0.490927	0.744122	Androgen receptor, TGF-beta	2
Reproduction	5	0.00125566	0.0480291	Galpha(i)-specific amine GPCRs, IGF-1	2			Cell cycle_Role of Nek in cell cycle regulation	29	0.0441887	0.333531	Ran, Tubulin alpha	2			Signal transduction_ESR2 pathway	76	0.219081	0.696783	IGF-2, H19	2			Breast neoplasm_Coagulation	42	0.508954	0.744122	0.508954	0.744122	Coagulation factor X	1
Conduct Disorder	5	0.00125566	0.0480291	Galpha(i)-specific amine GPCRs, Serotonin receptor	2			N-Acylethanolamines, Phospholipase A2 pathway	4	0.0457277	0.333531	ENPP2	1			Cell adhesion_Integrin-mediated cell-matrix adhesion	210	0.224151	0.696783	Tubulin alpha 1A, Tubulin alpha, Collagen XIV, Decorin	4			Breast neoplasm_NGFR signaling through Erk	43	0.517285	0.744122	0.517285	0.744122	Androgen receptor	1
Flushing	5	0.00125566	0.0480291	ADHB, ADH1	2			Development_S1P1 receptor signaling via beta-arrestin	30	0.0469976	0.333531	S1P1 receptor, mTOR	2			Signal transduction_ESR1-membrane pathway	78	0.227624	0.696783	Androgen receptor, IGF-1	2			Breast neoplasm_Iinflammatory response	44	0.525478	0.744122	0.525478	0.744122	TGF-beta	1
Ovulation	5	0.00125566	0.0480291	Galpha(i)-specific amine GPCRs, IGF-1	2			Cell cycle_Spindle assembly and chromosome separation	32	0.0528056	0.35258	Ran, Tubulin alpha	2			Inflammation_Kallikrein-kinin system	143	0.228755	0.696783	Coagulation factor X, COX-1 (PTGS1), C1 inhibitor	3			Breast neoplasm_BrcA1	44	0.525478	0.744122	0.525478	0.744122	Androgen receptor	1
Ehlers-Danlos Syndrome	21	0.00165275	0.0586704	GSTM1, Decorin proteoglycan, Decorin	3			HBV signaling via protein kinases leading to HCC	33	0.055801	0.35258	IGF-2, Androgen receptor	2			Reproduction_Spermatogenesis, motility and copulation	215	0.236591	0.696783	Androgen receptor, Ran, IGF-1, TGF-beta 3	4			Obesity (core network)	106	0.533723	0.744122	0.533723	0.744122	IGF-2, TGF-beta	2
Parkinson Disease	391	0.00177967	0.0586704	Galpha(i)-specific amine GPCRs, ADHB, TAFs, GSTM1, IGF-2, NRHQR2, TGF-beta, ADHG, Serotonin receptor, EPHX2, ADHA, ADH1	12			Cell adhesion_Plasmin signaling	34	0.058855	0.35258	PZP, C1 inhibitor	2			Signal Transduction_TGF-beta, GDF and Activin signaling	147	0.241076	0.696783	mTOR, IGF-1, TGF-beta 3	3			Breast neoplasm_Antigen_processing	46	0.541462	0.744122	0.541462	0.744122	PZP	1
Head and Neck Neoplasms	6515	0.00181218	0.0586704	ZNF385C, C3orf34, PQLC3, CaMKK2, FLJ20449, ASAP, OVC10-2, SLIT2, COX-1 (PTGS1), NPR3, Galpha(i)-specific amine GPCRs, DHRS4, Carbonic anhydrase III, Ankyrin 1, Syntrophin B, ADHB, Tubulin alpha 1A, ANKRD36, PRSS35, PCOLCE2, DNAJC12, Metallothionein-I, TAFs, S1P1 receptor, NAV3, GSTM1, Pleiotrophin (OSF1), PCOLCE, IGF-2, BMP5, ZNF366, Androgen receptor, ZNF652, mTOR, TMEM100, Myosin VIIA, Galpha(i…	95			Development_TGF-beta-dependent induction of EMT via SMADs	35	0.061966	0.35258	TGF-beta, TGF-beta 3	2			Neurophysiological process_Melatonin signaling	24	0.243874	0.696783	MaxiK alpha subunit	1			Osteoarthritis (core network)	46	0.541462	0.744122	0.541462	0.744122	CXCL13	1
Pregnancy Complications	674	0.00184324	0.0586704	COX-1 (PTGS1), Galpha(i)-specific amine GPCRs, ADHB, GSTM1, IGF-2, Androgen receptor, mTOR, Versican proteoglycan, TGF-beta, Serotonin receptor, IGF-1, Versican, H19, Decorin proteoglycan, TGF-beta 3, ADH1, Decorin	17			Role of platelets in allograft rejection	35	0.061966	0.35258	COX-1 (PTGS1), TGF-beta	2			Transcription_Transcription by RNA polymerase II	156	0.269188	0.726974	TAF7L, TAFs, TAF15	3			Breast neoplasm_NO metabolism	48	0.556922	0.744122	0.556922	0.744122	Androgen receptor	1
Reproductive and Urinary Physiological Phenomena	6	0.0018694	0.0586704	Galpha(i)-specific amine GPCRs, IGF-1	2			Blood coagulation_Blood coagulation	36	0.0651322	0.35258	Coagulation factor X, SERPINE2	2			Signal transduction_NOTCH signaling	228	0.269673	0.726974	mTOR, TGF-beta, 4E-BP1, TGF-beta 3	4			Alzheimer disease (core network)	112	0.564264	0.744122	0.564264	0.744122	mTOR, IGF-1	2
Reproductive Physiological Processes	6	0.0018694	0.0586704	Galpha(i)-specific amine GPCRs, IGF-1	2			Immune response_IL-4 signaling pathway	80	0.0654923	0.35258	mTOR, 4E-BP1, Tubulin alpha	3			Reproduction_Male sex differentiation	232	0.280029	0.726974	Androgen receptor, Ran, IGF-1, TGF-beta 3	4			Breast neoplasm_NF-Y	49	0.564461	0.744122	0.564461	0.744122	nAChR beta-1	1
Reproductive Physiological Phenomena	6	0.0018694	0.0586704	Galpha(i)-specific amine GPCRs, IGF-1	2			Role of alpha-6/beta-4 integrins in carcinoma progression	37	0.0683519	0.35258	mTOR, 4E-BP1	2			Neurophysiological process_Visual perception	91	0.28352	0.726974	Beta crystallin B2, Myosin VIIA	2			Breast neoplasm_Androgen receptor	49	0.564461	0.744122	0.564461	0.744122	Androgen receptor	1
Avitaminosis	78	0.00194572	0.059539	PEMT, TGF-beta, GNMT, IGF-1, ETFA	5			Translation_Insulin regulation of translation	38	0.0716236	0.35258	mTOR, 4E-BP1	2			Cell adhesion_Attractive and repulsive receptors	170	0.3136	0.770772	SLIT2, Semaphorin 3E, Collagen XIV	3			Breast neoplasm_DNA repair	49	0.564461	0.744122	0.564461	0.744122	VHR	1
Cicatrix	81	0.00229767	0.0685939	COX-1 (PTGS1), TGF-beta, Decorin proteoglycan, TGF-beta 3, Decorin	5			ATP/ITP metabolism	84	0.0735517	0.35258	AMP deaminase 2, EPHX2, AMP deaminase	3			Cytoskeleton_Actin filaments	176	0.332745	0.770772	Delta-sarcoglycan, Ankyrin 1, Myosin VIIA	3			Breast neoplasm_Inflammation	50	0.571875	0.744122	0.571875	0.744122	Metallothionein-1X	1
Testicular Neoplasms	120	0.00250058	0.0728739	GSTM1, Androgen receptor, Versican proteoglycan, Versican, Decorin proteoglycan, Decorin	6			Development_Role of Thyroid hormone in regulation of oligodendrocyte differentiation	39	0.0749456	0.35258	mTOR, 4E-BP1	2			Cell cycle_Mitosis	177	0.335936	0.770772	Tubulin alpha 1A, Ran, Tubulin alpha	3			Breast neoplasm_Transcription	50	0.571875	0.744122	0.571875	0.744122	Metallothionein-IA	1
Puerperal Disorders	7	0.00259759	0.0739408	Galpha(i)-specific amine GPCRs, Serotonin receptor	2			Signal transduction_AKT signaling	39	0.0749456	0.35258	mTOR, 4E-BP1	2			Proliferation_Negative regulation of cell proliferation	178	0.339128	0.770772	TGF-beta, IGF-1, TGF-beta 3	3			Breast neoplasm_Apoptosis through caspases	51	0.579167	0.744122	0.579167	0.744122	RYBP	1
Seminoma	53	0.00306795	0.0853447	Versican proteoglycan, Versican, Decorin proteoglycan, Decorin	4			Development_Growth hormone signaling via PI3K/AKT and MAPK cascades	39	0.0749456	0.35258	mTOR, 4E-BP1	2			Signal transduction_Insulin signaling	104	0.339139	0.770772	mTOR, 4E-BP1	2			Breast neoplasm_p53	51	0.579167	0.744122	0.579167	0.744122	Metallothionein-IA	1
Lissencephaly	8	0.00343759	0.0914325	Tubulin alpha 1A, Tubulin alpha	2			Translation_Translation regulation by Alpha-1 adrenergic receptors	40	0.0783163	0.35258	mTOR, 4E-BP1	2			Cytoskeleton_Cytoplasmic microtubules	115	0.385227	0.812458	Tubulin alpha 1A, Tubulin alpha	2			Breast neoplasm_Metabolism regulation	51	0.579167	0.744122	0.579167	0.744122	Androgen receptor	1
Cicatrix, Hypertrophic	27	0.0034573	0.0914325	TGF-beta, Decorin proteoglycan, Decorin	3			Tissue Factor signaling in cancer via PAR1 and PAR2	40	0.0783163	0.35258	Coagulation factor X, mTOR	2			Protein folding_ER and cytoplasm	42	0.387326	0.812458	FKBP5	1			Breast neoplasm_ESR1	52	0.586338	0.744122	0.586338	0.744122	TGF-beta 3	1
Intestinal Polyps	55	0.00351089	0.0914325	GSTM1, TGF-beta, Decorin proteoglycan, Decorin	4			Riboflavin metabolism	7	0.0786673	0.35258	ENPP2	1			Cardiac development_BMP_TGF_beta_signaling	116	0.389354	0.812458	CHIBBY, TGF-beta 3	2			Breast neoplasm_c-Jun and beta-catenin	53	0.59339	0.744122	0.59339	0.744122	LDHA	1
Deficiency Diseases	90	0.00363102	0.092591	PEMT, TGF-beta, GNMT, IGF-1, ETFA	5			Acetylcholine biosynthesis and metabolism	7	0.0786673	0.35258	PEMT	1			Reproduction_Progesterone signaling	194	0.38998	0.812458	COX-1 (PTGS1), FKBP5, IGF-1	3			Tuberculosis (core network)	55	0.607146	0.744122	0.607146	0.744122	TGF-beta	1
Phyllodes Tumor	28	0.00384006	0.0945383	IGF-2, Androgen receptor, IGF-1	3			Nicotine metabolism in liver	7	0.0786673	0.35258	FMO3	1			Signal transduction_Androgen receptor nuclear signaling	123	0.417899	0.840024	FKBP5, Androgen receptor	2			Breast neoplasm_Endothelins	58	0.626936	0.744122	0.626936	0.744122	COX-1 (PTGS1)	1
Fetal Diseases	131	0.00386186	0.0945383	Galpha(i)-specific amine GPCRs, ADHB, IGF-2, mTOR, IGF-1, ADH1	6			Regulation of lipid metabolism_Insulin signaling: generic cascades	41	0.0817343	0.35258	mTOR, 4E-BP1	2			Autophagy_Autophagy	50	0.442125	0.840024	mTOR	1			Colonic Neoplasms_Cell cycle	60	0.639587	0.744122	0.639587	0.744122	TGF-beta	1
Weight Gain	57	0.00399539	0.0958894	Galpha(i)-specific amine GPCRs, Serotonin receptor, IGF-1, H19	4
Hypertension, Pregnancy-Induced	378	0.00409082	0.0962917	COX-1 (PTGS1), Galpha(i)-specific amine GPCRs, GSTM1, IGF-2, Versican proteoglycan, TGF-beta, IGF-1, Versican, Decorin proteoglycan, TGF-beta 3, Decorin	11
Dyspepsia	29	0.00424764	0.0976257	COX-1 (PTGS1), Galpha(i)-specific amine GPCRs, Serotonin receptor	3
Diabetic Foot	9	0.00438678	0.0976257	TGF-beta, TGF-beta 3	2
Malformations of Cortical Development, Group II	9	0.00438678	0.0976257	Tubulin alpha 1A, Tubulin alpha	2
Collagen Diseases	97	0.00499622	0.109203	GSTM1, TGF-beta, Decorin proteoglycan, TGF-beta 3, Decorin	5
Testicular Diseases	140	0.00533222	0.112133	GSTM1, Androgen receptor, Versican proteoglycan, Versican, Decorin proteoglycan, Decorin	6
Anodontia	10	0.00544259	0.112133	TGF-beta, TGF-beta 3	2
Lichen Sclerosus et Atrophicus	10	0.00544259	0.112133	Decorin proteoglycan, Decorin	2
Chordoma	32	0.00562377	0.112133	IGF-2, Androgen receptor, IGF-1	3
Pulmonary Sclerosing Hemangioma	32	0.00562377	0.112133	Tubulin alpha-1C, Tubulin alpha, IGF-1	3
Glaucoma, Open-Angle	100	0.00567993	0.112133	GSTM1, IGF-2, GSTM3, Neuregulin 2, COL6A3	5
Alcohol-Related Disorders	399	0.00608776	0.118277	Galpha(i)-specific amine GPCRs, ADHB, GSTM1, NRHQR2, GSTM3, TGF-beta, ADHG, Serotonin receptor, nAChR beta, ADHA, ADH1	11
Foot Diseases	11	0.00660251	0.118845	TGF-beta, TGF-beta 3	2
Temporomandibular Joint Disorders	11	0.00660251	0.118845	Galpha(i)-specific amine GPCRs, Serotonin receptor	2
Neuroleptic Malignant Syndrome	11	0.00660251	0.118845	Galpha(i)-specific amine GPCRs, Serotonin receptor	2
Craniomandibular Disorders	11	0.00660251	0.118845	Galpha(i)-specific amine GPCRs, Serotonin receptor	2
Myasthenic Syndromes, Congenital	11	0.00660251	0.118845	nAChR beta-1, nAChR beta	2
Liver Cirrhosis	522	0.00687226	0.121908	Galpha(i)-specific amine GPCRs, ADHB, Metallothionein-I, GSTM1, Pleiotrophin (OSF1), IGF-2, Androgen receptor, AGP2 (ORM2), TGF-beta, ADHG, IGF-1, ADH1, ENPP2	13
Astrocytoma	2531	0.00700218	0.122438	ASAP, SLIT2, COX-1 (PTGS1), NPR3, Galpha(i)-specific amine GPCRs, Ankyrin 1, Metallothionein-I, TAFs, S1P1 receptor, PRIC320, GSTM1, Pleiotrophin (OSF1), IGF-2, MMP23B, LDHA, EMP3, Androgen receptor, mTOR, Galpha(i)-specific EDG GPCRs, SERPINE2, Fibulin-1, PHF20, NAV1, GALNTL3, Versican proteoglycan, FXYD6, TGF-beta, MaxiK alpha subunit, Neuregulin 2, Cyclophilin E, Metallothionein-IA, 4E-BP1, CO…	42
Congenital Abnormalities	1594	0.00780021	0.134002	FR-beta, Galpha(i)-specific amine GPCRs, ADHB, Tubulin alpha 1A, PEMT, GSTM1, IGF-2, LEPROT, Androgen receptor, mTOR, Myosin VIIA, Fibulin-1, GALNTL3, TGF-beta, Neuregulin 2, ADHG, COL6A3, Tubulin alpha, Serotonin receptor, GNMT, nAChR beta, IGF-1, H19, Decorin proteoglycan, CRMP3, TGF-beta 3, ADH1, Seipin, Decorin	29
Jaw Diseases	152	0.00788245	0.134002	Galpha(i)-specific amine GPCRs, GSTM1, mTOR, TGF-beta, Serotonin receptor, TGF-beta 3	6
Atrophy	153	0.00812859	0.136293	Galpha(i)-specific amine GPCRs, Androgen receptor, mTOR, Ran, TGF-beta, IGF-1	6
Pre-Eclampsia	360	0.00831426	0.137522	COX-1 (PTGS1), Galpha(i)-specific amine GPCRs, GSTM1, IGF-2, Versican proteoglycan, TGF-beta, IGF-1, Versican, Decorin proteoglycan, Decorin	10
Alcoholism	306	0.00848435	0.138465	Galpha(i)-specific amine GPCRs, ADHB, GSTM1, NRHQR2, ADHG, Serotonin receptor, nAChR beta, ADHA, ADH1	9
Otorhinolaryngologic Neoplasms	3492	0.00894238	0.144019	PQLC3, FLJ20449, ASAP, OVC10-2, SLIT2, NPR3, Galpha(i)-specific amine GPCRs, Carbonic anhydrase III, Syntrophin B, ADHB, Tubulin alpha 1A, DNAJC12, TAFs, NAV3, GSTM1, Pleiotrophin (OSF1), PCOLCE, ZNF366, ZNF652, mTOR, Myosin VIIA, Galpha(i)-specific EDG GPCRs, PHF20, MIC2, NUDT10, GPR82, MAB21L1, GALNTL3, PCDHB3, HHIPL2, Versican proteoglycan, DCMC, FUNDC2, NUP93, AL7A1, GAMT, Semaphorin 3E, CLEC…	54
Bone Cysts	38	0.00910064	0.144665	mTOR, Decorin proteoglycan, Decorin	3
Asthma, Occupational	13	0.00922477	0.144758	GSTM1, GSTM3	2
Wounds and Injuries	1004	0.010621	0.158952	Galpha(i)-specific amine GPCRs, GSTM1, PCOLCE, IGF-2, Androgen receptor, mTOR, Galpha(i)-specific EDG GPCRs, Versican proteoglycan, Ran, TGF-beta, 4E-BP1, Collagen XIV, GSTA4, IGF-1, Versican, Decorin proteoglycan, EPHX2, AMP deaminase, C1 inhibitor, Decorin	20
Agoraphobia	14	0.0106823	0.158952	Galpha(i)-specific amine GPCRs, Serotonin receptor	2
MALONYL-CoA DECARBOXYLASE DEFICIENCY	1	0.0113589	0.158952	DCMC	1
Retinal Dystrophy, Early-Onset Severe	1	0.0113589	0.158952	ADAM-TS18	1
Lyme Neuroborreliosis	1	0.0113589	0.158952	CXCL13	1
3- HYDROXYISOBUTYRYL-CoA HYDROLASE DEFICIENCY	1	0.0113589	0.158952	HIBCH	1
Guanidinoacetate Methyltransferase Deficiency	1	0.0113589	0.158952	GAMT	1
Factor X Deficiency	1	0.0113589	0.158952	Coagulation factor X	1
Nephroma, Mesoblastic	1	0.0113589	0.158952	IGF-2	1
Embolism and Thrombosis	267	0.0115156	0.158952	Coagulation factor X, COX-1 (PTGS1), Galpha(i)-specific amine GPCRs, TAFs, SCUBE1, TGF-beta, Decorin proteoglycan, Decorin	8
Hypertension	620	0.0115578	0.158952	FMO3, COX-1 (PTGS1), NPR3, Galpha(i)-specific amine GPCRs, ADHB, GSTM1, Androgen receptor, GSTM3, TGF-beta, MaxiK alpha subunit, Serotonin receptor, IGF-1, EPHX2, ADH1	14
Sexual Dysfunctions, Psychological	42	0.0119815	0.162949	Galpha(i)-specific amine GPCRs, TGF-beta, Serotonin receptor	3
Hepatitis, Alcoholic	15	0.0122343	0.164558	ADHB, ADH1	2
Colonic Polyps	43	0.0127742	0.169953	GSTM1, Decorin proteoglycan, Decorin	3
Cataract	80	0.0130796	0.172144	Beta crystallin B2, GSTM1, GSTA4, CHMP4B	4
Foot Ulcer	16	0.0138783	0.180714	TGF-beta, TGF-beta 3	2
Mesothelioma	173	0.0142882	0.182174	GSTM1, mTOR, Versican proteoglycan, GSTM3, GSTA4, Versican	6
Neoplasms, Mesothelial	173	0.0142882	0.182174	GSTM1, mTOR, Versican proteoglycan, GSTM3, GSTA4, Versican	6
Infarction	225	0.0146184	0.184463	COX-1 (PTGS1), Galpha(i)-specific amine GPCRs, Carbonic anhydrase III, ADHB, TGF-beta, MaxiK alpha subunit, ADH1	7
Essential Tremor	46	0.0153289	0.190531	Galpha(i)-specific amine GPCRs, ADHB, ADH1	3
Lens Diseases	84	0.0154106	0.190531	Beta crystallin B2, GSTM1, GSTA4, CHMP4B	4
Nausea	17	0.0156123	0.191094	Galpha(i)-specific amine GPCRs, Serotonin receptor	2
Sudden Infant Death	85	0.0160316	0.191128	Galpha(i)-specific amine GPCRs, TGF-beta, Serotonin receptor, KCNQ2	4
Infant Death	85	0.0160316	0.191128	Galpha(i)-specific amine GPCRs, TGF-beta, Serotonin receptor, KCNQ2	4
Malnutrition	178	0.0162296	0.191128	PEMT, TGF-beta, GNMT, IGF-1, H19, ETFA	6
Hyperuricemia	47	0.0162397	0.191128	Galpha(i)-specific amine GPCRs, TGF-beta, Serotonin receptor	3
Fractures, Bone	86	0.0166681	0.193991	PCOLCE, Androgen receptor, TGF-beta, IGF-1	4
Laryngeal Neoplasms	2138	0.0168265	0.193991	PQLC3, ASAP, Galpha(i)-specific amine GPCRs, Carbonic anhydrase III, Syntrophin B, TAFs, NAV3, GSTM1, Pleiotrophin (OSF1), PCOLCE, ZNF366, ZNF652, mTOR, Myosin VIIA, Galpha(i)-specific EDG GPCRs, GPR82, MAB21L1, GALNTL3, PCDHB3, HHIPL2, NUP93, GAMT, Semaphorin 3E, CLEC14A, MaxiK alpha subunit, ADHG, COL6A3, Tubulin alpha, Serotonin receptor, PZP, DNJC1, ADH1, CPSF2, ADAM-TS18, Syntrophin B2	35
Movement Disorders	984	0.0170109	0.193991	Galpha(i)-specific amine GPCRs, ADHB, TAFs, GSTM1, IGF-2, HTR1E, NRHQR2, LDHA, Androgen receptor, TGF-beta, MaxiK alpha subunit, ADHG, Tubulin alpha, Serotonin receptor, nAChR beta, IGF-1, EPHX2, ADHA, ADH1	19
Tourette Syndrome	48	0.0171803	0.193991	Galpha(i)-specific amine GPCRs, Androgen receptor, Serotonin receptor	3
Vomiting	18	0.0174339	0.193991	Galpha(i)-specific amine GPCRs, Serotonin receptor	2
Fistula	18	0.0174339	0.193991	TGF-beta, IGF-1	2
Basal Ganglia Diseases	920	0.0177096	0.195284	Galpha(i)-specific amine GPCRs, ADHB, TAFs, GSTM1, IGF-2, HTR1E, NRHQR2, LDHA, Androgen receptor, TGF-beta, ADHG, Tubulin alpha, Serotonin receptor, nAChR beta, IGF-1, EPHX2, ADHA, ADH1	18
Tic Disorders	49	0.0181508	0.198362	Galpha(i)-specific amine GPCRs, Androgen receptor, Serotonin receptor	3
Laryngeal Diseases	2155	0.0187619	0.202335	PQLC3, ASAP, Galpha(i)-specific amine GPCRs, Carbonic anhydrase III, Syntrophin B, TAFs, NAV3, GSTM1, Pleiotrophin (OSF1), PCOLCE, ZNF366, ZNF652, mTOR, Myosin VIIA, Galpha(i)-specific EDG GPCRs, GPR82, MAB21L1, GALNTL3, PCDHB3, HHIPL2, NUP93, GAMT, Semaphorin 3E, CLEC14A, MaxiK alpha subunit, ADHG, COL6A3, Tubulin alpha, Serotonin receptor, PZP, DNJC1, ADH1, CPSF2, ADAM-TS18, Syntrophin B2	35
Glioblastoma	2460	0.0188888	0.202335	ASAP, SLIT2, COX-1 (PTGS1), NPR3, Galpha(i)-specific amine GPCRs, Ankyrin 1, Metallothionein-I, TAFs, PRIC320, GSTM1, Pleiotrophin (OSF1), IGF-2, MMP23B, LDHA, EMP3, Androgen receptor, mTOR, Galpha(i)-specific EDG GPCRs, SERPINE2, Fibulin-1, PHF20, NAV1, GALNTL3, Versican proteoglycan, FXYD6, TGF-beta, MaxiK alpha subunit, Neuregulin 2, Cyclophilin E, Metallothionein-IA, COL6A3, Serotonin recepto…	39
Hyperandrogenism	50	0.0191512	0.202335	Galpha(i)-specific amine GPCRs, Androgen receptor, IGF-1	3
Mandibular Diseases	19	0.0193408	0.202335	Galpha(i)-specific amine GPCRs, Serotonin receptor	2
Arrhythmogenic Right Ventricular Dysplasia	19	0.0193408	0.202335	TGF-beta, TGF-beta 3	2
Abnormalities, Multiple	536	0.0198443	0.205842	Galpha(i)-specific amine GPCRs, IGF-2, Myosin VIIA, TGF-beta, COL6A3, Tubulin alpha, Serotonin receptor, nAChR beta, H19, Decorin proteoglycan, CRMP3, Decorin	12
Stomach Neoplasms	3568	0.0203877	0.206338	OVC10-2, SLIT2, COX-1 (PTGS1), Galpha(i)-specific amine GPCRs, ADHB, Tubulin alpha 1A, PCOLCE2, Metallothionein-I, TAFs, NAV3, GSTM1, PCOLCE, IGF-2, FKBP5, LDHA, Androgen receptor, IPP, mTOR, CacyBP(SIP), Galpha(i)-specific EDG GPCRs, AGP2 (ORM2), TNFAIP8, Fibulin-1, PHF20, NAV1, IDH3B, MIC2, PCDHB3, HHIPL2, Versican proteoglycan, Metallothionein-1X, GSTM3, TGF-beta, PPase (inorganic), Neuregulin…	53
Myocardial Ischemia	938	0.0210619	0.206338	Coagulation factor X, COX-1 (PTGS1), Galpha(i)-specific amine GPCRs, Carbonic anhydrase III, ADHB, TAFs, GSTM1, IGF-2, LDHA, Androgen receptor, TGF-beta, MaxiK alpha subunit, ADHG, Serotonin receptor, IGF-1, EPHX2, ADH1, AMP deaminase	18
46, XX Disorders of Sex Development	52	0.021242	0.206338	Galpha(i)-specific amine GPCRs, Androgen receptor, IGF-1	3
Smith-Lemli-Opitz Syndrome	20	0.0213311	0.206338	Galpha(i)-specific amine GPCRs, Serotonin receptor	2
Beckwith-Wiedemann Syndrome	20	0.0213311	0.206338	IGF-2, H19	2
Cerebrovascular Disorders	671	0.0214114	0.206338	COX-1 (PTGS1), NPR3, Galpha(i)-specific amine GPCRs, ADHB, TAFs, GSTM1, Versican proteoglycan, TGF-beta, ADHG, Serotonin receptor, IGF-1, Versican, EPHX2, ADH1	14
Death, Sudden	140	0.0219305	0.206338	Galpha(i)-specific amine GPCRs, TGF-beta, Serotonin receptor, KCNQ2, IGF-1	5
Colonic Diseases	4232	0.0225639	0.206338	miR-675-3p, CaMKK2, OVC10-2, SLIT2, FMO3, COX-1 (PTGS1), Galpha(i)-specific amine GPCRs, ADHB, PCOLCE2, Metallothionein-I, TAFs, NAV3, PRIC320, GSTM1, IGF-2, miR-675-5p, HTR1E, LDHA, microRNA 675, Androgen receptor, mTOR, CRTL1, Galpha(i)-specific EDG GPCRs, SERPINE2, AGP2 (ORM2), ECH1, Metallothionein-1H, GALNTL3, GSTM4, HHIPL2, Metallothionein-1X, Ran, GSTM3, TGF-beta, PPase (inorganic), NIX, N…	61
Motion Sickness	2	0.0225893	0.206338	Galpha(i)-specific amine GPCRs	1
Cataract, Lamellar	2	0.0225893	0.206338	Beta crystallin B2	1
Riboflavin Deficiency	2	0.0225893	0.206338	ETFA	1
Reactive Attachment Disorder	2	0.0225893	0.206338	Galpha(i)-specific amine GPCRs	1
Compulsive Personality Disorder	2	0.0225893	0.206338	Galpha(i)-specific amine GPCRs	1
Camurati-Engelmann Syndrome	2	0.0225893	0.206338	TGF-beta	1
Tracheal Stenosis	2	0.0225893	0.206338	TGF-beta	1
Shy-Drager Syndrome	2	0.0225893	0.206338	Galpha(i)-specific amine GPCRs	1
Ischemia	362	0.0229462	0.208046	COX-1 (PTGS1), Galpha(i)-specific amine GPCRs, Carbonic anhydrase III, ADHB, LDHA, TGF-beta, MaxiK alpha subunit, ADH1, AMP deaminase	9
Hyperplasia	193	0.0231316	0.208184	Androgen receptor, Versican proteoglycan, TGF-beta, Serotonin receptor, IGF-1, Versican	6
Germinoma	97	0.0247212	0.218737	Versican proteoglycan, Versican, Decorin proteoglycan, Decorin	4
Neurologic Manifestations	1381	0.0247368	0.218737	TRMU, Delta-sarcoglycan, IMPA2, COX-1 (PTGS1), Galpha(i)-specific amine GPCRs, ADHB, TAFs, GSTM1, Androgen receptor, Myosin VIIA, GALNTL3, Ran, TGF-beta, AL7A1, GAMT, MaxiK alpha subunit, COL6A3, Serotonin receptor, KCNQ2, nAChR beta, CRMP3, ADH1, Seipin, SN2	24
Stroke	428	0.0248403	0.218737	COX-1 (PTGS1), NPR3, Galpha(i)-specific amine GPCRs, ADHB, TAFs, ADHG, Serotonin receptor, IGF-1, EPHX2, ADH1	10
Tremor	22	0.025553	0.220259	ADHB, ADH1	2
Dyskinesia, Drug-Induced	22	0.025553	0.220259	Galpha(i)-specific amine GPCRs, Serotonin receptor	2
Dysplastic Nevus Syndrome	22	0.025553	0.220259	Versican proteoglycan, Versican	2
Otorhinolaryngologic Diseases	3942	0.0263115	0.223835	PQLC3, FLJ20449, TRMU, ASAP, OVC10-2, SLIT2, COX-1 (PTGS1), NPR3, Galpha(i)-specific amine GPCRs, Carbonic anhydrase III, Syntrophin B, ADHB, Tubulin alpha 1A, DNAJC12, TAFs, NAV3, GSTM1, Pleiotrophin (OSF1), PCOLCE, ZNF366, ZNF652, mTOR, Myosin VIIA, Galpha(i)-specific EDG GPCRs, PHF20, MIC2, NUDT10, GPR82, MAB21L1, GALNTL3, PCDHB3, HHIPL2, Versican proteoglycan, DCMC, TGF-beta, FUNDC2, NUP93, A…	57
Nervous System Malformations	371	0.0263335	0.223835	FR-beta, Tubulin alpha 1A, PEMT, LEPROT, mTOR, Neuregulin 2, Tubulin alpha, GNMT, Seipin	9
Fibroma	57	0.0269944	0.227255	IGF-2, MIC2, TGF-beta	3
Pleural Diseases	100	0.027261	0.227255	LDHA, TGF-beta, IGF-1, TGF-beta 3	4
Keratoconus	23	0.0277805	0.227255	EMP3, TGF-beta	2
Mouth Neoplasms	3876	0.028142	0.227255	ZNF385C, C3orf34, CaMKK2, ASAP, OVC10-2, Galpha(i)-specific amine GPCRs, DHRS4, Ankyrin 1, ANKRD36, PRSS35, PCOLCE2, Metallothionein-I, TAFs, S1P1 receptor, NAV3, GSTM1, PCOLCE, IGF-2, BMP5, Androgen receptor, mTOR, TMEM100, Galpha(i)-specific EDG GPCRs, SCUBE1, TBX4, CUTC, GSTM4, PCDHB3, Versican proteoglycan, Metallothionein-1X, PEFLIN, TGF-beta, NUP93, CaMKK, Semaphorin 3E, CLEC14A, MaxiK alph…	56
Osteoporosis	258	0.0283456	0.227255	ADHB, GSTM1, Androgen receptor, TGF-beta, IGF-1, ADH1, ADAM-TS18	7
Osteoarthritis	316	0.0283497	0.227255	IGF-2, FKBP5, BMP5, Androgen receptor, Galpha(i)-specific EDG GPCRs, TGF-beta, IGF-1, CXCL13	8
Stomach Diseases	3638	0.0285839	0.227255	OVC10-2, SLIT2, COX-1 (PTGS1), Galpha(i)-specific amine GPCRs, ADHB, Tubulin alpha 1A, PCOLCE2, Metallothionein-I, TAFs, NAV3, GSTM1, PCOLCE, IGF-2, FKBP5, LDHA, Androgen receptor, IPP, mTOR, CacyBP(SIP), Galpha(i)-specific EDG GPCRs, AGP2 (ORM2), TNFAIP8, Fibulin-1, PHF20, NAV1, IDH3B, MIC2, PCDHB3, HHIPL2, Versican proteoglycan, Metallothionein-1X, GSTM3, TGF-beta, PPase (inorganic), Neuregulin…	53
Birth Weight	102	0.0290377	0.227255	Galpha(i)-specific amine GPCRs, IGF-2, IGF-1, H19	4
Stomatognathic Diseases	5443	0.0291222	0.227255	ZNF385C, C3orf34, CaMKK2, FLJ20449, ASAP, OVC10-2, SLIT2, COX-1 (PTGS1), NPR3, Galpha(i)-specific amine GPCRs, DHRS4, Ankyrin 1, ADHB, ANKRD36, PRSS35, PCOLCE2, DNAJC12, Metallothionein-I, TAFs, S1P1 receptor, NAV3, GSTM1, PCOLCE, IGF-2, BMP5, Androgen receptor, mTOR, TMEM100, Galpha(i)-specific EDG GPCRs, AGP2 (ORM2), PHF20, NUDT10, SCUBE1, TBX4, CUTC, GSTM4, PCDHB3, Versican proteoglycan, Metal…	75
Uterine Neoplasms	10909	0.02935	0.227255	RNUT1, CaMKK2, FLJ20449, NHE5, TRMU, ASAP, C20orf46, OVC10-2, Beta crystallin B2, PNMA2, SLIT2, C11orf60, SMTNL2, Coagulation factor X, IMPA2, FMO3, COX-1 (PTGS1), NPR3, Galpha(i)-specific amine GPCRs, HMBOX1, ACAD8, DHRS4, Carbonic anhydrase III, Ankyrin 1, Syntrophin B, THAP11, ADHB, ANKRD36, PRSS35, Metallothionein-I, TAFs, Tubulin alpha-1C, PEMT, nAChR beta-1, NAV3, PRIC320, GSTM1, PSMD14, Pl…	138
Diverticulitis, Colonic	24	0.030083	0.227255	TGF-beta, TGF-beta 3	2
Ventricular Dysfunction	24	0.030083	0.227255	Galpha(i)-specific amine GPCRs, AMP deaminase	2
Diverticulosis, Colonic	24	0.030083	0.227255	TGF-beta, TGF-beta 3	2
Coronary Disease	703	0.0302234	0.227255	COX-1 (PTGS1), Galpha(i)-specific amine GPCRs, ADHB, TAFs, GSTM1, IGF-2, Androgen receptor, TGF-beta, ADHG, Serotonin receptor, IGF-1, EPHX2, ADH1, AMP deaminase	14
Pancreatitis, Alcoholic	60	0.0308051	0.227255	ADHB, TGF-beta, ADH1	3
Psychotic Disorders	60	0.0308051	0.227255	Galpha(i)-specific amine GPCRs, NRHQR2, Serotonin receptor	3
Eye Diseases	1786	0.0316657	0.227255	Beta crystallin B2, COX-1 (PTGS1), Galpha(i)-specific amine GPCRs, GSTM1, IGF-2, DSPG3, LDHA, EMP3, BMP5, Androgen receptor, mTOR, Myosin VIIA, AGP2 (ORM2), IDH3B, GSTM3, TGF-beta, Neuregulin 2, 4E-BP1, COL6A3, GSTA4, IGF-1, CXCL13, Decorin proteoglycan, TGF-beta 3, CHMP4B, C1 inhibitor, ADAM-TS18, ENPP2, Decorin	29
Ossification, Heterotopic	25	0.0324585	0.227255	Galpha(i)-specific amine GPCRs, TGF-beta	2
Tooth Abnormalities	25	0.0324585	0.227255	TGF-beta, TGF-beta 3	2
Pterygium	25	0.0324585	0.227255	GSTM1, TGF-beta	2
Rectal Diseases	8290	0.0332471	0.227255	RNUT1, miR-675-3p, PQLC3, CaMKK2, FLJ20449, OLFML3, OVC10-2, SLIT2, FMO3, COX-1 (PTGS1), Galpha(i)-specific amine GPCRs, ACAD8, Carbonic anhydrase III, Ankyrin 1, ADHB, PRSS35, PCOLCE2, Metallothionein-I, TAFs, Tubulin alpha-1C, PEMT, S1P1 receptor, NAV3, PRIC320, GSTM1, Pleiotrophin (OSF1), ZNF23, FAM45A, IGF-2, miR-675-5p, DSPG3, HTR1E, NRHQR2, AARS, LDHA, BMP5, microRNA 675, ZNF366, PHYHD1, An…	108
Carcinoma, Bronchogenic	2561	0.0333184	0.227255	SLIT2, FMO3, COX-1 (PTGS1), Galpha(i)-specific amine GPCRs, ADHB, Tubulin alpha 1A, Metallothionein-I, TAFs, NAV3, GSTM1, Pleiotrophin (OSF1), IGF-2, LDHA, Androgen receptor, mTOR, GSTM4, Versican proteoglycan, Metallothionein-1X, GSTM3, TGF-beta, PPase (inorganic), Neuregulin 2, Metallothionein-IA, ADHG, 4E-BP1, COL6A3, Tubulin alpha, GSTA4, GNMT, nAChR beta, IGF-1, Versican, H19, Decorin proteo…	39
Stomach Ulcer	62	0.0334943	0.227255	COX-1 (PTGS1), GSTM1, TGF-beta	3
Neurotoxicity Syndromes	62	0.0334943	0.227255	Galpha(i)-specific amine GPCRs, GSTM1, Serotonin receptor	3
Cataract, Posterior Polar	3	0.0336927	0.227255	CHMP4B	1
Feminization	3	0.0336927	0.227255	Androgen receptor	1
Penile Induration	3	0.0336927	0.227255	TGF-beta	1
Neck Injuries	3	0.0336927	0.227255	TGF-beta	1
Mutism	3	0.0336927	0.227255	Serotonin receptor	1
Androgen-Insensitivity Syndrome	3	0.0336927	0.227255	Androgen receptor	1
Graves Ophthalmopathy	3	0.0336927	0.227255	IGF-1	1
Methionine Adenosyltransferase Deficiency	3	0.0336927	0.227255	GNMT	1
Dysmenorrhea	3	0.0336927	0.227255	TGF-beta	1
Lipodystrophy, Congenital Generalized	3	0.0336927	0.227255	Seipin	1
Bronchial Neoplasms	2564	0.0338513	0.227255	SLIT2, FMO3, COX-1 (PTGS1), Galpha(i)-specific amine GPCRs, ADHB, Tubulin alpha 1A, Metallothionein-I, TAFs, NAV3, GSTM1, Pleiotrophin (OSF1), IGF-2, LDHA, Androgen receptor, mTOR, GSTM4, Versican proteoglycan, Metallothionein-1X, GSTM3, TGF-beta, PPase (inorganic), Neuregulin 2, Metallothionein-IA, ADHG, 4E-BP1, COL6A3, Tubulin alpha, GSTA4, GNMT, nAChR beta, IGF-1, Versican, H19, Decorin proteo…	39
Neoplasms, Connective Tissue	784	0.0343936	0.227255	Galpha(i)-specific amine GPCRs, TAFs, FAM45A, IGF-2, mTOR, MIC2, Versican proteoglycan, TGF-beta, COL6A3, TAF15, IGF-1, Versican, Decorin proteoglycan, TGF-beta 3, Decorin	15
Peptic Ulcer	158	0.0344694	0.227255	COX-1 (PTGS1), GSTM1, LDHA, TGF-beta, IGF-1	5
Paranasal Sinus Neoplasms	108	0.0347727	0.227255	Tubulin alpha 1A, MIC2, AL7A1, Tubulin alpha	4
Borrelia Infections	63	0.0348832	0.227255	COX-1 (PTGS1), TGF-beta, CXCL13	3
Starvation	63	0.0348832	0.227255	TGF-beta, IGF-1, H19	3
Lyme Disease	63	0.0348832	0.227255	COX-1 (PTGS1), TGF-beta, CXCL13	3
Schizophrenia, Paranoid	26	0.0349051	0.227255	Galpha(i)-specific amine GPCRs, SYNGR1	2
Somatoform Disorders	26	0.0349051	0.227255	Galpha(i)-specific amine GPCRs, Serotonin receptor	2
Azoospermia	26	0.0349051	0.227255	GSTM1, Androgen receptor	2
Lupus Nephritis	330	0.035286	0.228519	COX-1 (PTGS1), Galpha(i)-specific amine GPCRs, Metallothionein-I, AGP2 (ORM2), TGF-beta, Metallothionein-IA, Serotonin receptor, CXCL13	8
Migraine with Aura	27	0.037421	0.240651	Galpha(i)-specific amine GPCRs, Serotonin receptor	2
Carcinoma, Ductal, Breast	1366	0.0376892	0.240651	SLIT2, Metallothionein-I, TAFs, GSTM1, IGF-2, EMP3, Androgen receptor, mTOR, CacyBP(SIP), Versican proteoglycan, Metallothionein-1X, Ran, GSTM3, TGF-beta, MaxiK alpha subunit, Neuregulin 2, Metallothionein-IA, IGF-1, Versican, Decorin proteoglycan, TGF-beta 3, ADAM-TS18, Decorin	23
Tongue Neoplasms	65	0.0377492	0.240651	Metallothionein-I, Metallothionein-1X, Metallothionein-IA	3
Neuromuscular Manifestations	164	0.0394634	0.244919	Delta-sarcoglycan, Androgen receptor, Ran, TGF-beta, GAMT	5
Paranasal Sinus Diseases	165	0.0403364	0.244919	Tubulin alpha 1A, MIC2, TGF-beta, AL7A1, Tubulin alpha	5
Carcinoma, Non-Small-Cell Lung	2442	0.0404622	0.244919	FMO3, COX-1 (PTGS1), Galpha(i)-specific amine GPCRs, ADHB, Tubulin alpha 1A, Metallothionein-I, TAFs, GSTM1, Pleiotrophin (OSF1), IGF-2, LDHA, Androgen receptor, mTOR, GSTM4, Versican proteoglycan, Metallothionein-1X, GSTM3, TGF-beta, PPase (inorganic), Neuregulin 2, Metallothionein-IA, ADHG, 4E-BP1, COL6A3, Tubulin alpha, GSTA4, GNMT, nAChR beta, IGF-1, Versican, H19, Decorin proteoglycan, TGF-b…	37
Primary Ovarian Insufficiency	67	0.0407319	0.244919	Galpha(i)-specific amine GPCRs, Androgen receptor, H19	3
Tooth Diseases	67	0.0407319	0.244919	TGF-beta, Neuregulin 2, TGF-beta 3	3
Uterine Diseases	10916	0.0410234	0.244919	RNUT1, CaMKK2, FLJ20449, NHE5, TRMU, ASAP, C20orf46, OVC10-2, Beta crystallin B2, PNMA2, SLIT2, C11orf60, SMTNL2, Coagulation factor X, IMPA2, FMO3, COX-1 (PTGS1), NPR3, Galpha(i)-specific amine GPCRs, HMBOX1, ACAD8, DHRS4, Carbonic anhydrase III, Ankyrin 1, Syntrophin B, THAP11, ADHB, ANKRD36, PRSS35, Metallothionein-I, TAFs, Tubulin alpha-1C, PEMT, nAChR beta-1, NAV3, PRIC320, GSTM1, PSMD14, Pl…	137
Bone Diseases, Metabolic	281	0.0419129	0.244919	ADHB, GSTM1, Androgen receptor, TGF-beta, IGF-1, ADH1, ADAM-TS18	7
Steroid Metabolism, Inborn Errors	68	0.0422667	0.244919	Galpha(i)-specific amine GPCRs, Androgen receptor, Serotonin receptor	3
Communication Disorders	29	0.0426528	0.244919	Galpha(i)-specific amine GPCRs, Serotonin receptor	2
Language Disorders	29	0.0426528	0.244919	Galpha(i)-specific amine GPCRs, Serotonin receptor	2
HELLP Syndrome	29	0.0426528	0.244919	TGF-beta, TGF-beta 3	2
Pleural Effusion	29	0.0426528	0.244919	LDHA, IGF-1	2
Anorexia Nervosa	116	0.0433716	0.244919	Galpha(i)-specific amine GPCRs, IGF-2, Serotonin receptor, IGF-1	4
Substance-Related Disorders	672	0.0437037	0.244919	Galpha(i)-specific amine GPCRs, ADHB, nAChR beta-1, GSTM1, NRHQR2, GSTM3, TGF-beta, CaMKK, ADHG, Serotonin receptor, nAChR beta, ADHA, ADH1	13
Colorectal Neoplasms	8545	0.0438121	0.244919	RNUT1, miR-675-3p, PQLC3, CaMKK2, FLJ20449, OLFML3, OVC10-2, SLIT2, FMO3, COX-1 (PTGS1), Galpha(i)-specific amine GPCRs, ACAD8, Carbonic anhydrase III, Ankyrin 1, ADHB, PRSS35, PCOLCE2, Metallothionein-I, TAFs, Tubulin alpha-1C, PEMT, S1P1 receptor, NAV3, PRIC320, GSTM1, Pleiotrophin (OSF1), ZNF23, FAM45A, IGF-2, miR-675-5p, DSPG3, HTR1E, NRHQR2, AARS, LDHA, BMP5, microRNA 675, ZNF366, PHYHD1, An…	110
Ulcer	69	0.0438301	0.244919	LDHA, TGF-beta, TGF-beta 3	3
Tongue Diseases	69	0.0438301	0.244919	Metallothionein-I, Metallothionein-1X, Metallothionein-IA	3
Primary Myelofibrosis	69	0.0438301	0.244919	FKBP5, LDHA, TGF-beta	3
Skin Neoplasms	4227	0.0445862	0.244919	OLFML3, ASAP, OVC10-2, Beta crystallin B2, DYNC1LI2, SLIT2, SMTNL2, Galpha(i)-specific amine GPCRs, ADHB, PRSS35, TAFs, NAV3, GSTM1, Pleiotrophin (OSF1), IGF-2, DSPG3, DYNC1LI, BMP5, ZNF366, mTOR, TMEM100, Galpha(i)-specific EDG GPCRs, AGP2 (ORM2), PHF20, NAV1, AMP deaminase 2, TBX4, MAB21L1, CUTC, PCDHB3, HHIPL2, Versican proteoglycan, GSTM3, GLT25D2, SND1-IT1, PPase (inorganic), NUP93, Semaphor…	59
Pelvic Pain	4	0.0446706	0.244919	TGF-beta	1
Disruptive, Impulse Control, and Conduct Disorders	4	0.0446706	0.244919	Galpha(i)-specific amine GPCRs	1
Postoperative Nausea and Vomiting	4	0.0446706	0.244919	Galpha(i)-specific amine GPCRs	1
Usher Syndrome, Type I	4	0.0446706	0.244919	Myosin VIIA	1
Epilepsy, Post-Traumatic	4	0.0446706	0.244919	Galpha(i)-specific amine GPCRs	1
Scleroatonic muscular dystrophy	4	0.0446706	0.244919	COL6A3	1
Asthenozoospermia	4	0.0446706	0.244919	GSTM1	1
Facial Pain	4	0.0446706	0.244919	Galpha(i)-specific amine GPCRs	1
Choline Deficiency	4	0.0446706	0.244919	PEMT	1
Epidermolysis Bullosa Acquisita	4	0.0446706	0.244919	TGF-beta	1
Urinary Bladder, Neurogenic	4	0.0446706	0.244919	Galpha(i)-specific amine GPCRs	1
Tendon Injuries	4	0.0446706	0.244919	Collagen XIV	1
Myocardial Infarction	474	0.0448347	0.244919	Coagulation factor X, COX-1 (PTGS1), Galpha(i)-specific amine GPCRs, Carbonic anhydrase III, TAFs, GSTM1, TGF-beta, MaxiK alpha subunit, Serotonin receptor, IGF-1	10
Intestinal Neoplasms	8555	0.045287	0.244919	RNUT1, miR-675-3p, PQLC3, CaMKK2, FLJ20449, OLFML3, OVC10-2, SLIT2, FMO3, COX-1 (PTGS1), Galpha(i)-specific amine GPCRs, ACAD8, Carbonic anhydrase III, Ankyrin 1, ADHB, PRSS35, PCOLCE2, Metallothionein-I, TAFs, Tubulin alpha-1C, PEMT, S1P1 receptor, NAV3, PRIC320, GSTM1, Pleiotrophin (OSF1), ZNF23, FAM45A, IGF-2, miR-675-5p, DSPG3, HTR1E, NRHQR2, AARS, LDHA, BMP5, microRNA 675, ZNF366, PHYHD1, An…	110
Personality Disorders	30	0.0453651	0.244919	Galpha(i)-specific amine GPCRs, Serotonin receptor	2
Spirochaetales Infections	70	0.0454222	0.244919	COX-1 (PTGS1), TGF-beta, CXCL13	3
Death	171	0.0458201	0.245981	Galpha(i)-specific amine GPCRs, TGF-beta, Serotonin receptor, KCNQ2, IGF-1	5
Ovarian Cysts	287	0.046043	0.246099	Galpha(i)-specific amine GPCRs, GSTM1, Androgen receptor, mTOR, 4E-BP1, Serotonin receptor, IGF-1	7
Pancreatitis	477	0.0464339	0.246139	ADHB, S1P1 receptor, GSTM1, Pleiotrophin (OSF1), Galpha(i)-specific EDG GPCRs, GSTM3, TGF-beta, IGF-1, TGF-beta 3, ADH1	10
Myeloproliferative Disorders	288	0.0467558	0.246139	GSTM1, FKBP5, LDHA, Androgen receptor, TGF-beta, IGF-1, H19	7
Cardiovascular Abnormalities	288	0.0467558	0.246139	Galpha(i)-specific amine GPCRs, Androgen receptor, TGF-beta, IGF-1, Decorin proteoglycan, TGF-beta 3, Decorin	7
Seizures, Febrile	71	0.0470426	0.246139	IMPA2, KCNQ2, nAChR beta	3
Diabetic Angiopathies	229	0.047056	0.246139	Galpha(i)-specific amine GPCRs, GSTM1, Androgen receptor, TGF-beta, IGF-1, TGF-beta 3	6
Gastrointestinal Neoplasms	9625	0.0477088	0.248492	RNUT1, miR-675-3p, PQLC3, CaMKK2, FLJ20449, OLFML3, OVC10-2, SLIT2, FMO3, COX-1 (PTGS1), Galpha(i)-specific amine GPCRs, ACAD8, Carbonic anhydrase III, Ankyrin 1, ADHB, Tubulin alpha 1A, PRSS35, PCOLCE2, Metallothionein-I, TAFs, Tubulin alpha-1C, PEMT, S1P1 receptor, NAV3, PRIC320, GSTM1, Pleiotrophin (OSF1), ZNF23, FAM45A, PCOLCE, IGF-2, miR-675-5p, DSPG3, HTR1E, NRHQR2, FKBP5, AARS, LDHA, BMP5,…	122
Pain	120	0.0480803	0.248945	COX-1 (PTGS1), Galpha(i)-specific amine GPCRs, TAFs, TGF-beta	4
Prostatic Intraepithelial Neoplasia	290	0.0482027	0.248945	COX-1 (PTGS1), IGF-2, Androgen receptor, Galpha(i)-specific EDG GPCRs, Ran, IGF-1, ENPP2	7
Fibrosis	481	0.0486259	0.249364	SLIT2, COX-1 (PTGS1), Galpha(i)-specific amine GPCRs, GSTM1, Pleiotrophin (OSF1), TGF-beta, Decorin proteoglycan, TGF-beta 3, ENPP2, Decorin	10
Thromboembolism	72	0.0486913	0.249364	Coagulation factor X, Galpha(i)-specific amine GPCRs, TAFs	3
Neoplasms, Ductal, Lobular, and Medullary	1707	0.0492922	0.250387	SLIT2, COX-1 (PTGS1), Metallothionein-I, TAFs, GSTM1, Pleiotrophin (OSF1), IGF-2, EMP3, Androgen receptor, mTOR, CacyBP(SIP), TBX4, Versican proteoglycan, Metallothionein-1X, Ran, GSTM3, TGF-beta, MaxiK alpha subunit, Neuregulin 2, Metallothionein-IA, COL6A3, IGF-1, Versican, Decorin proteoglycan, TGF-beta 3, ADAM-TS18, Decorin	27
Urological Manifestations	121	0.0493001	0.250387	TGF-beta, Serotonin receptor, Decorin proteoglycan, Decorin	4
